# Supplementary material for: Pan-cancer analysis reveals cooperativity of both strands of microRNA that regulate tumorigenesis and patient survival
Source: Nat Commun. 2020 Feb 20;11:968. doi: 10.1038/s41467-020-14713-2 (PMC7033124; doi:10.1038/s41467-020-14713-2)
Supplement: Supplementary file 4 — Source Data [file 41467_2020_14713_MOESM4_ESM.xlsx]

## Sheet: Figure 3
Figure 3a										Figure 3c										Figure 3d
Individual values of miR-145-5p expression					Individual values of miR-145-3p expression					Individual values of miR-30a-5p expression					Individual values of miR-30a-3p expression					Individual values for miR-30a-5p expression (top left graph)							Average values for miR-30a-5p expression (top right graph)
Normal	LUAD	Average of Normal	1.46098		Normal	LUAD	Average of Normal	1.45418		Normal	LUAD	Average of Normal	1.77957		Normal	LUAD	Average of Normal	1.89393			Replicate 1	Replicate 2	Replicate 3	Average	SEM			Replicate 1	Replicate 2	Replicate 3	Replicate 4	Replicate 5	Replicate 6	Replicate 7	Replicate 8	Replicate 9	Replicate 10	Average	SEM
1.487	0.177654	SEM of Normal	0.102396		1.22422	-0.59592	SEM of Normal	0.0867477		2.46814	-0.55853	SEM of Normal	0.10922		2.40576	-0.65231	SEM of Normal	0.111783		Normal 1	0.41658	0.410845	0.399611	0.409012	0.00498376		Normal	0.409012	0.361019	0.20832	0.574389	0.495419						0.409632	0.003784
0.894378	0.009133				1.30627	-0.3116				1.39253	-1.67197				1.67789	-2.04981				Normal 2	0.367717	0.360149	0.355191	0.361019	0.00364194		LUAD	0.0858157	0.0612307	0.0381293	0.0872068	0.0731357	0.0185398	0.0653115	0.00734155	0.0147562	0.0579158	0.0509383	0.000749984
1.42771	-0.79061	Average of LUAD	-0.181344		1.65494	-1.11264	Average of LUAD	-0.615673		2.08848	-0.43344	Average of LUAD	-0.300164		2.21638	-0.56075	Average of LUAD	-0.684883		Normal 3	0.204004	0.212667	0.20829	0.20832	0.00250089
1.6532	-0.50406	SEM of LUAD	0.0724276		1.75968	-0.43612	SEM of LUAD	0.16596		2.15097	0.18802	SEM of LUAD	0.087471		2.27164	0.172406	SEM of LUAD	0.160154		Normal 4	0.577009	0.581023	0.565135	0.574389	0.00476997
1.63441	0.055078				1.49207	0.381871				2.06078	-0.08437				2.38912	-0.14781				Normal 5	0.496546	0.48971	0.5	0.495419	0.00302344
1.91274	-1.06022				1.69796	-1.26963				0.993881	-2.53062				0.98001	-2.6712				LUAD 1	0.0894154	0.0828512	0.0851805	0.0858157	0.00192134
1.62574	0.102245				1.96372	-0.14023				1.8367	0.984786				1.95528	0.722829				LUAD 2	0.0626446	0.0617821	0.0592654	0.0612307	0.00101371
1.08791	0.672334				0.895424	0.723625				2.06471	0.348522				2.13202	0.257174				LUAD 3	0.0391006	0.0369914	0.0382959	0.0381293	0.000614539
1.14341	-1.47242				1.52573	-1.55953				1.83283	-1.25943				2.08455	-1.32577				LUAD 4	0.0900373	0.0875752	0.0840078	0.0872068	0.0017503
1.24237	-2.80938				1.66497	-7.17823				1.52627	-2.68432				1.9261	-9.03084				LUAD 5	0.0733022	0.073812	0.072293	0.0731357	0.000446333
0.570467	0.354392				0.838416	-0.03875				1.96651	-0.64686				2.0608	-1.14435				LUAD 6	0.0188407	0.018453	0.0183255	0.0185398	0.000154923
1.38532	0.412159				1.03086	0.895548				2.25398	0.060445				2.11601	0.011245				LUAD 7	0.0651541	0.0642571	0.0665231	0.0653115	0.000658858
2.00749	-1.43599				1.98398	-1.22448				2.24196	-1.58926				2.37072	-1.74401				LUAD 8	0.00718897	0.00728932	0.00754638	0.00734155	0.00010643
0.847363	-2.07929				0.831191	-7.03336				1.98286	-1.69821				1.98167	-8.88597				LUAD 9	0.0143116	0.0145114	0.0154455	0.0147562	0.000349457
1.89576	1.48295				1.62391	1.67194				2.10194	0.989674				2.18039	1.20795				LUAD 10	0.058856	0.0576448	0.0572466	0.0579158	0.000483958
1.99645	-0.24987				1.54922	-0.38026				2.15945	-1.02125				2.36892	-0.9475
0.904705	0.611183				0.874727	0.917852				1.29552	1.02968				1.4048	0.942069				Individual values for miR-30a-3p expression (bottom left graph)							Average values for miR-30a-3p expression (bottom right graph)
1.3194	-0.65841				1.41026	-0.86921				0.727048	-0.36217				0.76419	-0.31604					Replicate 1	Replicate 2	Replicate 3	Average	SEM			Replicate 1	Replicate 2	Replicate 3	Replicate 4	Replicate 5	Replicate 6	Replicate 7	Replicate 8	Replicate 9	Replicate 10	Average	SEM
2.09507	1.41926				1.93662	1.73434				1.45103	0.063405				1.583	0.017984				Normal 1	0.195693	0.185137	0.199805	0.193545	0.00436841		Normal	0.193545	0.178834	0.140005	0.248865	0.178147						0.187879	0.00278659
2.08877	-0.41476				1.8195	-7.07741				0.995752	-1.33718				1.00928	-3.18492				Normal 2	0.178831	0.180075	0.177595	0.178834	0.000715668		LUAD	0.0405776	0.0430934	0.0308916	0.0448113	0.0416	0.0189721	0.0346184	0.00859005	0.0133027	0.0234137	0.0299871	0.000480317
	-0.51905					0.314548					0.368282					0.099911				Normal 3	0.13742	0.143256	0.139339	0.140005	0.00171724
	-0.50818					-0.05664					-1.00873					-1.20084				Normal 4	0.2477	0.245989	0.252905	0.248865	0.00207957
	0.548859					-0.52022					-0.07022					-1.04826				Normal 5	0.174343	0.171943	0.188156	0.178147	0.00505207
	0.98444					1.42117					0.137255					-0.00366				LUAD 1	0.0414256	0.0402928	0.0400145	0.0405776	0.000431528
	-0.44917					0.486069					-1.08357					-1.14884				LUAD 2	0.0424919	0.0424919	0.0442964	0.0430934	0.000601484
	0.378994					1.13048					0.026582					0.406123				LUAD 3	0.0311059	0.0308911	0.0306777	0.0308916	0.000123624
	0.583959					1.48973					1.3616					1.43942				LUAD 4	0.0450187	0.0447077	0.0447077	0.0448113	0.000103656
	0.611					0.622866					0.944612					0.906291				LUAD 5	0.0390103	0.0406669	0.0451228	0.0416	0.00182515
	0.901045					-6.30161					1.4504					0.46686				LUAD 6	0.0191038	0.0188407	0.0189718	0.0189721	7.59237e-05
	1.29668					0.194134					1.59426					1.30635				LUAD 7	0.0356489	0.0354026	0.0328036	0.0346184	0.000910146
	1.50746					2.07556					0.504097					0.529512				LUAD 8	0.00843147	0.00854917	0.00878952	0.00859005	0.000105362
	-1.55648					-0.52463					-1.05755					-1.09902				LUAD 9	0.0137286	0.0136338	0.0125457	0.0133027	0.000379509
	0.097237					0.611725					0.108446					-0.000453				LUAD 10	0.0235739	0.0229293	0.0237379	0.0234137	0.000246786
	-0.45543					-0.61698					-0.56163					-0.74062
	0.647099					0.549701					0.286353					0.383398
	0.138734					-7.33485					-1.86885					-3.2998				Figure 3e
	0.479318					0.569871					-0.3026					-0.47517				Individual values for miR-30a-5p expression (top graph)
	-0.28155					-0.34901					0.072414					0.142083					Replicate 1	Replicate 2	Replicate 3	Average	SEM
	0.494182					1.21704					-0.03632					0.071399				Beas2B	16.6565	17.0033	16.7361	16.7986	0.104866
	-0.65626					0.206751					-0.91145					-0.84453				A549	3.3357	3.54321	3.41308	3.43066	0.0605465
	1.71496					1.92427					0.759125					1.15644				H460	6.19277	6.37488	6.07922	6.21563	0.0861112
	-0.9726					-6.08619					2.60078					1.66657				H1993	1.59933	1.76939	1.73661	1.70178	0.0520887
	-0.9319					-0.80942					-1.24886					-1.15212				H1435	6.6727	6.22095	6.64044	6.51137	0.145507
	-0.72034					-0.85974					-2.21058					-3.11671				H2087	1.0445	0.982506	1.01503	1.01401	0.017904
	-0.14079					0.33866					-0.2942					-0.27854				H2110	12.0406	12.1503	11.7766	11.9892	0.110897
	-0.74317					-0.90884					-0.7315					-0.71358				H441	2.77052	2.6736	2.69126	2.71179	0.0298037
	0.214997					0.2376					1.2414					1.25272				PC9	7.07638	7.46467	7.90337	7.48147	0.238879
	-1.34429					-1.45995					-1.8237					-1.93689				H1299	6.59633	6.67143	6.74914	6.6723	0.0441133
	0.376286					-0.5604					1.36914					1.30451
	-1.84049					-0.86404					-0.24311					0.044065
	0.092245					0.547635					0.027471					0.165542				Individual values for miR-30a-3p expression (bottom graph)
	-0.82853					-1.08303					-0.6341					-0.22139					Replicate 1	Replicate 2	Replicate 3	Average	SEM
	0.399498					1.00263					0.074501					0.312366				Beas2B	2.2258	2.28125	2.1927	2.23325	0.0258331
	-1.03495					-0.39712					-0.93246					-0.79515				A549	0.397455	0.397365	0.358716	0.384512	0.012898
	-0.8514					-0.05957					-1.68454					-1.49911				H460	0.567835	0.599763	0.563495	0.577031	0.0114349
	-1.19116					-0.64968					-2.10653					-2.04584				H1993	0.121676	0.126621	0.129415	0.125904	0.00226259
	-0.91255					-0.71252					-2.27763					-2.40287				H1435	0.138789	0.153188	0.160073	0.150683	0.00627048
	1.40966					1.70523					1.13019					1.43408				H2087	0.0775771	0.0777436	0.0825102	0.079277	0.00161734
	-0.71995					-1.41157					-2.09521					-3.22857				H2110	0.133811	0.12839	0.122387	0.128196	0.00329909
	-0.70211					-0.37839					-0.56323					-0.18714				H441	0.0722689	0.0659514	0.0694022	0.0692075	0.00182632
	0.45212					0.972068					0.689956					0.695752				PC9	0.950123	0.917404	0.929257	0.932261	0.00956407
	-0.26883					-0.3385					0.286436					0.22217				H1299	1.58798	1.3211	1.45419	1.45443	0.0770425
	0.446634					1.14519					-0.0012					0.504479
	-0.39679					0.368733					0.149992					0.229726
	0.447139					0.351515					0.004585					0.45562
	0.250078					-0.36971					-0.86463					-0.92149
	0.158302					-0.08609					0.123896					0.207362
	-1.05019					-1.3599					-1.83233					-3.58762
	0.723295					1.04673					0.001196					0.000453
	-0.53414					-0.71959					-1.06831					-1.25994
	0.464967					0.20042					-0.05969					-0.31137
	-0.46693					-6.76826					-0.76581					-2.82802
	-0.02396					0.244224					1.06024					0.766586
	-0.50177					-0.34354					-0.34987					-0.48181
	-0.47197					0.515135					0.576067					0.670059
	0.525262					0.378288					0.98663					0.915269
	1.05395					-0.54597					1.74547					1.49385
	-2.14985					-1.25631					-2.09869					-10.8188
	1.28034					1.71161					1.59878					1.62231
	0.296456					1.06181					1.3559					1.52741
	-0.24437					-0.46841					0.959099					0.567416
	0.518384					0.677496					0.154986					0.379883
	-2.07617					-1.39686					-1.88963					-2.0229
	-0.08915					-1.14813					-0.04885					-0.34719
	0.605605					1.14567					1.20879					1.50187
	-0.25625					-0.11828					0.521193					0.057663
	0.558403					-0.63525					0.425378					0.192139
	-1.3611					-0.62837					-1.54056					-1.43676
	0.389117					0.314039					-0.98978					-0.96791
	-0.72812					-0.40232					-0.22822					0.101589
	-0.30258					-0.14545					0.149421					0.239513
	-0.32978					0.178115					-0.44891					-0.22931
	-0.19094					0.179839					-0.16338					-0.19393
	-0.02286					0.303743					0.515892					0.379493
	0.438107					-0.60227					-1.22643					-1.71133
	-0.16623					0.268632					-0.05195					-0.06722
	0.45492					0.606351					0.166639					0.188996
	-0.48062					-0.0019					-0.3298					-0.21802
	-1.71641					-1.58873					-1.70137					-1.53253
	-0.10746					0.001902					0.276778					0.258405
	0.102564					-0.32823					-2.06023					-2.81941
	-1.38953					-1.00921					-0.60948					-0.54216
	-1.08311					-1.0352					-0.9772					-1.39517
	-1.20214					-1.14759					0.296637					0.509257
	-1.44526					-0.87985					-1.2088					-1.20398
	0.160556					0.997451					-0.91801					-0.791
	0.360788					0.6768					0.315902					0.116414
	-0.30535					-1.8186					-0.87954					-1.89963
	-0.00913					0.243089					0.702873					0.565707
	-0.3892					-0.36336					-1.99862					-2.08787
	-0.51586					-0.74937					-0.7843					-1.00948
	-0.17902					0.002697					-0.62203					-0.80198
	0.064503					-0.34009					0.680747					0.508666
	-1.89605					-7.43737					-1.49298					-2.20742
	-1.10595					-1.97129					-1.52046					-2.22066
	1.64894					2.02212					-0.04022					-0.10592
	0.822064					0.173012					1.93657					1.64157
	-0.54086					0.017072					0.423029					0.374415
	0.112587					-6.76816					0.38933					-0.50988
	0.024817					0.211669					0.779091					0.726963
	0.336193					0.54024					-0.1281					-0.10839
	-0.90571					-7.21772					-2.43829					-9.07033
	-0.62081					-0.40527					-0.7237					-0.79527
	-1.32					-1.66664					0.433617					0.212663
	-1.32551					-7.23751					-1.09881					-1.66776
	0.496319					0.953307					0.641379					0.844355
	-1.73477					-1.50267					-0.5708					-0.66885
	-1.49669					-1.19452					-1.9844					-2.18581
	0.872271					0.999306					0.897					1.26417
	-0.9792					-7.26856					-1.0263					-1.45782
	0.185756					-0.15989					0.277367					0.015676
	-0.06441					0.267156					0.166602					0.383238
	-1.29619					-1.06224					-0.60137					-0.67922
	0.668571					1.04919					1.01527					1.20574
	-1.2639					-1.5546					-2.07456					-2.80644
	-0.83106					-0.21702					-1.25651					-1.16005
	-0.51632					-1.02804					0.105111					-0.00333
	0.83229					0.362907					1.22475					1.27017
	-0.0829					-0.42807					-2.35346					-8.07583
	-0.85808					-0.94209					-0.4914					-0.90373
	-0.22887					-0.39179					0.571695					0.666102
	-0.85603					-1.20386					-1.62261					-1.58888
	-0.24549					0.199543					-0.11306					0.007785
	-0.22995					0.04594					-1.68843					-1.73019
	1.41508					0.934279					-0.2054					-0.88117
	2.04344					0.569131					1.11352					0.595547
	0.057927					-1.18179					-0.61711					-1.59558
	0.125354					-0.07303					-0.53013					-0.60195
	1.47274					0.553647					0.558717					0.203225
	1.42278					0.731231					1.47888					2.17523
	1.59719					1.71554					-0.71117					-0.79848
	-1.30659					-2.23399					0.68118					-0.01621
	-0.46986					0.04545					-0.41263					-0.47374
	-0.52023					-1.8535					-2.54959					-4.45601

## Sheet: Figure 4
Figure 4b
A549 cells	Time (hr)	Replicate 1	Replicate 2	Replicate 3	Replicate 4	Average	SEM		H1993 cells	Time (hr)	Replicate 1	Replicate 2	Replicate 3	Replicate 4	Average	SEM
Control RNA	0	0.155	0.155	0.159	0.162	0.15775	0.00170171		Control RNA	0	0.121	0.125	0.113	0.121	0.12	0.00251661
miR-30a-5p	0	0.161	0.159	0.155	0.166	0.16025	0.00228674		miR-30a-5p	0	0.115	0.114	0.119	0.121	0.11725	0.00165202
miR-30a-3p	0	0.162	0.161	0.161	0.158	0.1605	0.000866025		miR-30a-3p	0	0.123	0.122	0.127	0.124	0.124	0.00108012
Control RNA	24	0.231	0.225	0.237	0.235	0.232	0.00264575		Control RNA	24	0.226	0.228	0.231	0.237	0.2305	0.00239792
miR-30a-5p	24	0.202	0.201	0.199	0.198	0.2	0.000912871		miR-30a-5p	24	0.185	0.184	0.181	0.179	0.18225	0.00137689
miR-30a-3p	24	0.185	0.184	0.18	0.175	0.181	0.00227303		miR-30a-3p	24	0.177	0.165	0.174	0.171	0.17175	0.00256174
Control RNA	48	0.42	0.42	0.418	0.417	0.41875	0.00075		Control RNA	48	0.553	0.569	0.561	0.574	0.56425	0.00460751
miR-30a-5p	48	0.302	0.307	0.301	0.309	0.30475	0.00193111		miR-30a-5p	48	0.399	0.385	0.388	0.381	0.38825	0.00385951
miR-30a-3p	48	0.275	0.277	0.268	0.284	0.276	0.0032914		miR-30a-3p	48	0.365	0.363	0.357	0.378	0.36575	0.00442295
Control RNA	72	0.705	0.708	0.688	0.684	0.69625	0.00600521		Control RNA	72	0.865	0.861	0.859	0.871	0.864	0.00264575
miR-30a-5p	72	0.468	0.472	0.462	0.463	0.46625	0.00232289		miR-30a-5p	72	0.566	0.565	0.543	0.538	0.553	0.00729155
miR-30a-3p	72	0.405	0.394	0.402	0.397	0.3995	0.00246644		miR-30a-3p	72	0.521	0.519	0.511	0.523	0.5185	0.00262996
Control RNA	96	1.302	1.309	1.285	1.305	1.30025	0.00528165		Control RNA	96	1.185	1.193	1.184	1.187	1.18725	0.00201556
miR-30a-5p	96	0.741	0.736	0.742	0.757	0.744	0.00452769		miR-30a-5p	96	0.849	0.841	0.839	0.836	0.84125	0.00278014
miR-30a-3p	96	0.689	0.694	0.677	0.689	0.68725	0.00361421		miR-30a-3p	96	0.765	0.758	0.761	0.763	0.76175	0.00149304
Figure 4c
	Replicate 1	Replicate 2	Replicate 3	Replicate 4	Average	SEM
Control RNA	220	222	243	253	234.5	8.06742
miR-30a-5p	72	77	90	106	86.25	7.59797
miR-30a-3p	57	18	23	22	30	9.06458

## Sheet: Figure 5
Figure 5e
Log2 fold-change of the expression of the four genes in the indicated sample categories compared to normal. Data are given for all 14 cancer types.
CCNA2					CCNE2					CDC7					DBF4
Cancer type	High	Mixed	Low		Cancer type	High	Mixed	Low		Cancer type	High	Mixed	Low		Cancer type	High	Mixed	Low
BLCA	-0.95	-0.97	-0.94		BLCA	2.38164	2.47553	2.40478		BLCA	1.65905	1.8276	1.93741		BLCA	1.532	1.62038	1.70956
BRCA	0.826	1.437	2.04		BRCA	1.36877	1.6802	2.42487		BRCA	-2.67541	-2.33013	-1.93163		BRCA	1.66576	1.93983	2.28415
CHOL	1.283	2.041	1.812		CHOL	1.04433	1.73838	1.35918		CHOL	2.02296	2.43884	2.78297		CHOL	2.36754	2.67932	2.79702
ESCA	-0.54	-0.29	-0.23		ESCA	0.641418	0.910467	1.04273		ESCA	1.19167	1.31737	1.26271		ESCA	2.57736	2.69441	2.69748
KICH	0.291	-0.04	0.806		KICH	0.64282	0.325483	1.37343		KICH	0.60219	1.08565	1.12161		KICH	-1.34211	-1.98797	-1.59963
KIRC	1.035	0.625	1.495		KIRC	1.99603	1.86173	2.30301		KIRC	0.722127	0.733219	1.32547		KIRC	2.30538	2.26052	2.80858
KIRP	1.735	2.031	2.238		KIRP	1.32486	1.59045	1.5682		KIRP	0.561868	0.8931	0.975733		KIRP	0.755651	1.04985	1.19711
LIHC	1.151	1.747	2.054		LIHC	1.51935	1.96867	2.21569		LIHC	1.81378	2.01486	2.19894		LIHC	2.44199	2.76545	2.94209
LUAD	1.472	2.151	2.716		LUAD	1.4268	2.2196	2.67266		LUAD	1.42451	1.83984	2.21484		LUAD	0.872597	1.28757	1.62926
LUSC	2.717	3.087	3.333		LUSC	2.12896	2.44945	2.81537		LUSC	2.1622	2.3569	2.54345		LUSC	1.65264	1.96009	2.08351
PRAD	1.402	1.651	2.311		PRAD	-0.75757	-0.28626	0.343359		PRAD	0.384726	0.624872	0.811958		PRAD	0.570192	0.63769	0.825136
STAD	1.199	1.887	2.437		STAD	-3.6673	-3.01618	-2.52065		STAD	0.311686	0.817377	1.11938		STAD	-1.7306	-1.21663	-0.76496
THCA	-1.46	-1.05	-0.42		THCA	0.747329	0.959065	1.22519		THCA	0.326583	0.434905	0.645638		THCA	1.18392	1.35543	1.51735
UCEC	0.312	0.151	0.445		UCEC	2.03758	2.13662	2.8277		UCEC	0.651592	0.677354	0.995735		UCEC	2.19938	2.34473	2.45809

## Sheet: Figure 6
Figure 6a
A549 cells	Time (hr)	Conc. (nM)	Replicate 1	Replicate 2	Replicate 3	Replicate 4	Average	SEM		H1993 cells	Time (hr)	Conc. (nM)	Replicate 1	Replicate 2	Replicate 3	Replicate 4	Average	SEM
Control RNA	0	----	0.213	0.207	0.209	0.204	0.20825	0.00188746		Control RNA	0	----	0.153	0.157	0.145	0.153	0.152	0.00251661
miR-30a-5p	0	----	0.201	0.205	0.2	0.2	0.2015	0.00119024		miR-30a-5p	0	----	0.14	0.139	0.146	0.147	0.143	0.00204124
miR-30a-3p	0	----	0.209	0.206	0.206	0.204	0.20625	0.00103078		miR-30a-3p	0	----	0.148	0.147	0.154	0.15	0.14975	0.00154785
miR-30a-5p+3p	0	----	0.202	0.204	0.202	0.198	0.2015	0.00125831		miR-30a-5p+3p	0	----	0.151	0.153	0.157	0.149	0.1525	0.00170783
Control RNA	24	100	0.564	0.558	0.554	0.524	0.55	0.00890693		Control RNA	24	100	0.258	0.26	0.263	0.269	0.2625	0.00239792
miR-30a-5p	24	100	0.437	0.44	0.423	0.435	0.43375	0.00372771		miR-30a-5p	24	100	0.21	0.209	0.208	0.205	0.208	0.00108012
miR-30a-3p	24	100	0.424	0.407	0.405	0.408	0.411	0.00437798		miR-30a-3p	24	100	0.202	0.19	0.201	0.197	0.1975	0.00272336
miR-30a-5p+3p	24	100	0.34	0.328	0.305	0.305	0.3195	0.00872258		miR-30a-5p+3p	24	100	0.197	0.193	0.197	0.195	0.1955	0.000957427
Control RNA	48	100	0.791	0.795	0.806	0.782	0.7935	0.00497494		Control RNA	48	100	0.585	0.601	0.593	0.606	0.59625	0.00460751
miR-30a-5p	48	100	0.572	0.576	0.574	0.579	0.57525	0.00149304		miR-30a-5p	48	100	0.424	0.41	0.415	0.407	0.414	0.00371932
miR-30a-3p	48	100	0.564	0.573	0.561	0.556	0.5635	0.00357071		miR-30a-3p	48	100	0.39	0.388	0.384	0.404	0.3915	0.00434933
miR-30a-5p+3p	48	100	0.421	0.42	0.412	0.408	0.41525	0.00314576		miR-30a-5p+3p	48	100	0.353	0.347	0.336	0.343	0.34475	0.0035678
Control RNA	72	100	1.026	1.005	0.993	1.027	1.01275	0.00831039		Control RNA	72	100	0.897	0.893	0.891	0.903	0.896	0.00264575
miR-30a-5p	72	100	0.724	0.73	0.748	0.759	0.74025	0.00806613		miR-30a-5p	72	100	0.608	0.614	0.614	0.616	0.613	0.00173205
miR-30a-3p	72	100	0.689	0.678	0.687	0.697	0.68775	0.00390246		miR-30a-3p	72	100	0.608	0.607	0.615	0.607	0.60925	0.00193111
miR-30a-5p+3p	72	100	0.541	0.53	0.514	0.543	0.532	0.0066458		miR-30a-5p+3p	72	100	0.485	0.469	0.464	0.461	0.46975	0.00534439
Control RNA	96	100	1.362	1.382	1.357	1.366	1.36675	0.0054064		Control RNA	96	100	1.217	1.225	1.216	1.219	1.21925	0.00201556
miR-30a-5p	96	100	0.902	0.886	0.892	0.901	0.89525	0.00381608		miR-30a-5p	96	100	0.874	0.866	0.866	0.862	0.867	0.00251661
miR-30a-3p	96	100	0.877	0.869	0.863	0.867	0.869	0.00294392		miR-30a-3p	96	100	0.798	0.807	0.81	0.815	0.8075	0.00357071
miR-30a-5p+3p	96	100	0.644	0.693	0.678	0.692	0.67675	0.011441		miR-30a-5p+3p	96	100	0.663	0.651	0.653	0.647	0.6535	0.00340343
Figure 6b
A549 cells	Time (hr)	Conc. (nM)	Replicate 1	Replicate 2	Replicate 3	Replicate 4	Average	SEM		H1993 cells	Time (hr)	Conc. (nM)	Replicate 1	Replicate 2	Replicate 3	Replicate 4	Average	SEM
miR-30a-5p	0	----	0.202	0.2	0.204	0.212	0.2045	0.00262996		miR-30a-5p	0	----	0.148	0.14	0.138	0.145	0.14275	0.00228674
miR-30a-3p	0	----	0.207	0.207	0.205	0.21	0.20725	0.00103078		miR-30a-3p	0	----	0.149	0.163	0.153	0.152	0.15425	0.00303795
miR-30a-5p	0	----	0.205	0.21	0.205	0.205	0.20625	0.00125		miR-30a-5p	0	----	0.147	0.146	0.151	0.153	0.14925	0.00165202
miR-30a-3p	0	----	0.214	0.212	0.211	0.209	0.2115	0.00104083		miR-30a-3p	0	----	0.155	0.154	0.159	0.156	0.156	0.00108012
miR-30a-5p+3p	0	----	0.218	0.212	0.206	0.199	0.20875	0.00406971		miR-30a-5p+3p	0	----	0.153	0.154	0.144	0.15	0.15025	0.00225
miR-30a-5p	24	50	0.453	0.45	0.456	0.451	0.4525	0.00132288		miR-30a-5p	24	50	0.233	0.231	0.239	0.243	0.2365	0.00275379
miR-30a-3p	24	50	0.439	0.425	0.427	0.422	0.42825	0.00372771		miR-30a-3p	24	50	0.23	0.216	0.213	0.217	0.219	0.00376386
miR-30a-5p	24	100	0.442	0.446	0.428	0.44	0.439	0.00387298		miR-30a-5p	24	100	0.217	0.216	0.213	0.211	0.21425	0.00137689
miR-30a-3p	24	100	0.429	0.412	0.41	0.413	0.416	0.00437798		miR-30a-3p	24	100	0.209	0.197	0.206	0.203	0.20375	0.00256174
miR-30a-5p+3p	24	50	0.352	0.357	0.353	0.354	0.354	0.00108012		miR-30a-5p+3p	24	50	0.233	0.227	0.223	0.218	0.22525	0.00317214
miR-30a-5p	48	50	0.597	0.608	0.602	0.614	0.60525	0.00368273		miR-30a-5p	48	50	0.483	0.495	0.484	0.486	0.487	0.00273861
miR-30a-3p	48	50	0.562	0.554	0.575	0.557	0.562	0.00463681		miR-30a-3p	48	50	0.454	0.448	0.445	0.438	0.44625	0.00332603
miR-30a-5p	48	100	0.576	0.581	0.579	0.584	0.58	0.00168325		miR-30a-5p	48	100	0.431	0.417	0.42	0.413	0.42025	0.00385951
miR-30a-3p	48	100	0.569	0.578	0.566	0.561	0.5685	0.00357071		miR-30a-3p	48	100	0.397	0.395	0.389	0.41	0.39775	0.00442295
miR-30a-5p+3p	48	50	0.452	0.453	0.462	0.466	0.45825	0.00342479		miR-30a-5p+3p	48	50	0.402	0.405	0.397	0.395	0.39975	0.00228674
miR-30a-5p	72	50	0.807	0.812	0.803	0.805	0.80675	0.00193111		miR-30a-5p	72	50	0.721	0.717	0.703	0.715	0.714	0.00387298
miR-30a-3p	72	50	0.742	0.73	0.732	0.744	0.737	0.00351188		miR-30a-3p	72	50	0.665	0.658	0.669	0.663	0.66375	0.00228674
miR-30a-5p	72	100	0.729	0.735	0.753	0.766	0.74575	0.00845946		miR-30a-5p	72	100	0.615	0.621	0.619	0.622	0.61925	0.00154785
miR-30a-3p	72	100	0.694	0.683	0.692	0.702	0.69275	0.00390246		miR-30a-3p	72	100	0.615	0.614	0.62	0.613	0.6155	0.00155456
miR-30a-5p+3p	72	50	0.594	0.607	0.604	0.595	0.6	0.00324037		miR-30a-5p+3p	72	50	0.574	0.576	0.58	0.573	0.57575	0.00154785
miR-30a-5p	96	50	0.972	0.981	0.964	0.961	0.9695	0.00448144		miR-30a-5p	96	50	0.99	0.994	0.973	0.975	0.983	0.00527573
miR-30a-3p	96	50	0.953	0.948	0.902	0.899	0.9255	0.0144827		miR-30a-3p	96	50	0.937	0.933	0.933	0.937	0.935	0.0011547
miR-30a-5p	96	100	0.907	0.891	0.897	0.905	0.9	0.00369685		miR-30a-5p	96	100	0.881	0.873	0.871	0.868	0.87325	0.00278014
miR-30a-3p	96	100	0.882	0.874	0.866	0.872	0.8735	0.00330404		miR-30a-3p	96	100	0.805	0.814	0.815	0.821	0.81375	0.00330088
miR-30a-5p+3p	96	50	0.743	0.752	0.764	0.755	0.7535	0.00433013		miR-30a-5p+3p	96	50	0.786	0.783	0.771	0.774	0.7785	0.00357071
Figure 6c
	Replicate 1	Replicate 2	Replicate 3	Replicate 4	Average	SEM
30a-5p	248	280	265	240	258.25	8.92912
30a-3p	240	238	204	220	225.5	8.46069
30a-5p+3p	186	167	162	148	165.75	7.85679
Figure 6d
A549 cells	Time (hr)	Conc. (nM)	Replicate 1	Replicate 2	Replicate 3	Replicate 4	Average	SEM		H1993 cells	Time (hr)	Conc. (nM)	Replicate 1	Replicate 2	Replicate 3	Replicate 4	Average	SEM
miR-30a-5p+3p	0	----	0.21	0.212	0.21	0.213	0.21125	0.00075		miR-30a-5p+3p	0	----	0.00349702	0.00349702	0.00349702	0.00349702	0.00349702	0.00205649
miR-145-5p+3p	0	----	0.215	0.214	0.207	0.21	0.2115	0.00184842		miR-145-5p+3p	0	----	0.0025	0.0025	0.0025	0.0025	0.0025	0.00147196
30a-5p+3p + 145-5p+3p	0	----	0.216	0.211	0.206	0.211	0.211	0.00204124		30a-5p+3p + 145-5p+3p	0	----	0.0133573	0.0133573	0.0133573	0.0133573	0.0133573	0.00234521
miR-30a-5p+3p	0	----	0.212	0.212	0.206	0.208	0.2095	0.0015		miR-30a-5p+3p	0	----	0.00469042	0.00469042	0.00469042	0.00469042	0.00469042	0.00104083
miR-145-5p+3p	0	----	0.211	0.211	0.207	0.209	0.2095	0.000957427		miR-145-5p+3p	0	----	0.00379693	0.00379693	0.00379693	0.00379693	0.00379693	0.000866025
30a-5p+3p + 145-5p+3p	0	----	0.213	0.209	0.211	0.217	0.2125	0.00170783		30a-5p+3p + 145-5p+3p	0	----	0.00748749	0.00748749	0.00748749	0.00748749	0.00748749	0.00268871
miR-30a-5p+3p	24	25	0.423	0.418	0.414	0.417	0.418	0.00187083		miR-30a-5p+3p	24	25	0.00349702	0.00349702	0.00349702	0.00349702	0.00349702	0.00155456
miR-145-5p+3p	24	25	0.403	0.402	0.417	0.411	0.40825	0.00354436		miR-145-5p+3p	24	25	0.0025	0.0025	0.0025	0.0025	0.0025	0.00193111
30a-5p+3p + 145-5p+3p	24	25	0.325	0.331	0.327	0.332	0.32875	0.00165202		30a-5p+3p + 145-5p+3p	24	25	0.0133573	0.0133573	0.0133573	0.0133573	0.0133573	0.00372771
miR-30a-5p+3p	24	50	0.388	0.367	0.385	0.374	0.3785	0.0048734		miR-30a-5p+3p	24	50	0.00469042	0.00469042	0.00469042	0.00469042	0.00469042	0.00154785
miR-145-5p+3p	24	50	0.378	0.369	0.374	0.371	0.373	0.00195789		miR-145-5p+3p	24	50	0.00379693	0.00379693	0.00379693	0.00379693	0.00379693	0.00523609
30a-5p+3p + 145-5p+3p	24	50	0.259	0.262	0.257	0.253	0.25775	0.00188746		30a-5p+3p + 145-5p+3p	24	50	0.00748749	0.00748749	0.00748749	0.00748749	0.00748749	0.00292617
miR-30a-5p+3p	48	25	0.681	0.683	0.679	0.691	0.6835	0.00262996		miR-30a-5p+3p	48	25	0.00349702	0.00349702	0.00349702	0.00349702	0.00349702	0.00309233
miR-145-5p+3p	48	25	0.631	0.625	0.621	0.634	0.62775	0.00292617		miR-145-5p+3p	48	25	0.0025	0.0025	0.0025	0.0025	0.0025	0.00278014
30a-5p+3p + 145-5p+3p	48	25	0.443	0.452	0.464	0.449	0.452	0.00441588		30a-5p+3p + 145-5p+3p	48	25	0.0133573	0.0133573	0.0133573	0.0133573	0.0133573	0.00429146
miR-30a-5p+3p	48	50	0.562	0.559	0.564	0.571	0.564	0.00254951		miR-30a-5p+3p	48	50	0.00469042	0.00469042	0.00469042	0.00469042	0.00469042	0.00549242
miR-145-5p+3p	48	50	0.534	0.528	0.53	0.529	0.53025	0.00131498		miR-145-5p+3p	48	50	0.00379693	0.00379693	0.00379693	0.00379693	0.00379693	0.00103078
30a-5p+3p + 145-5p+3p	48	50	0.333	0.341	0.329	0.337	0.335	0.00258199		30a-5p+3p + 145-5p+3p	48	50	0.00748749	0.00748749	0.00748749	0.00748749	0.00748749	0.00246221
miR-30a-5p+3p	72	25	1.005	1.011	1.009	0.984	1.00225	0.00620987		miR-30a-5p+3p	72	25	0.00349702	0.00349702	0.00349702	0.00349702	0.00349702	0.00295452
miR-145-5p+3p	72	25	0.957	0.965	0.961	0.951	0.9585	0.00298608		miR-145-5p+3p	72	25	0.0025	0.0025	0.0025	0.0025	0.0025	0.00320156
30a-5p+3p + 145-5p+3p	72	25	0.587	0.591	0.598	0.561	0.58425	0.00807646		30a-5p+3p + 145-5p+3p	72	25	0.0133573	0.0133573	0.0133573	0.0133573	0.0133573	0.000957427
miR-30a-5p+3p	72	50	0.749	0.758	0.767	0.772	0.7615	0.00507445		miR-30a-5p+3p	72	50	0.00469042	0.00469042	0.00469042	0.00469042	0.00469042	0.00663796
miR-145-5p+3p	72	50	0.711	0.702	0.705	0.688	0.7015	0.0048734		miR-145-5p+3p	72	50	0.00379693	0.00379693	0.00379693	0.00379693	0.00379693	0.00375
30a-5p+3p + 145-5p+3p	72	50	0.431	0.437	0.446	0.438	0.438	0.00308221		30a-5p+3p + 145-5p+3p	72	50	0.00748749	0.00748749	0.00748749	0.00748749	0.00748749	0.00750972
miR-30a-5p+3p	96	25	1.222	1.225	1.23	1.206	1.22075	0.00518612		miR-30a-5p+3p	96	25	0.00349702	0.00349702	0.00349702	0.00349702	0.00349702	0.00349702
miR-145-5p+3p	96	25	1.158	1.154	1.147	1.139	1.1495	0.00417333		miR-145-5p+3p	96	25	0.0025	0.0025	0.0025	0.0025	0.0025	0.0025
30a-5p+3p + 145-5p+3p	96	25	0.711	0.721	0.689	0.679	0.7	0.00967815		30a-5p+3p + 145-5p+3p	96	25	0.0133573	0.0133573	0.0133573	0.0133573	0.0133573	0.0133573
miR-30a-5p+3p	96	50	0.872	0.894	0.877	0.863	0.8765	0.00651281		miR-30a-5p+3p	96	50	0.00469042	0.00469042	0.00469042	0.00469042	0.00469042	0.00469042
miR-145-5p+3p	96	50	0.869	0.884	0.891	0.897	0.88525	0.0060329		miR-145-5p+3p	96	50	0.00379693	0.00379693	0.00379693	0.00379693	0.00379693	0.00379693
30a-5p+3p + 145-5p+3p	96	50	0.501	0.503	0.498	0.412	0.4785	0.0221905		30a-5p+3p + 145-5p+3p	96	50	0.00748749	0.00748749	0.00748749	0.00748749	0.00748749	0.00748749
Figure 6e
	Replicate 1	Replicate 2	Replicate 3	Average	SEM
Control RNA	143	170	149	154	8.18535
miR-30a-5p+3p	66	73	69	69.3333	2.02759
miR-145-5p+3p	66	63	65	64.6667	0.881917
30a-5p+3p + 145-5p+3p	30	38	28	32	3.05505
Figure 6f
	Replicate 1	Replicate 2	Replicate 3	Replicate 4	Average	SEM
Control RNA	264	249	248	252	253.25	3.68273
miR-30a-5p+3p	62	59	53	58	58	1.87083
miR-145-5p+3p	46	40	49	42	44.25	2.01556
30a-5p+3p + 145-5p+3p	27	26	30	25	27	1.08012

## Sheet: Sup Figure 4
Sup Figure 4b
Average Spearmans r
Cancer type	Targets	Background
BLCA	-0.221932	-0.00182
ESCA	-0.285083	0.008329
LUAD	-0.207082	0.013638
PRAD	-0.328406	0.001098
STAD	-0.449117	-0.00337
UCEC	-0.125339	0.006448

## Sheet: Sup Figure 5
Sup Figure 5a																										Sup Figure 5b
miR-145-5p expression													miR-145-3p expression													miR-30a-5p expression									miR-30a-3p expression
BLCA_Low	BLCA_High	ESCA_Low	ESCA_High	LUAD_Low	LUAD_High	LUSC_Low	LUSC_High	STAD_Low	STAD_High	UCEC_Low	UCEC_High		BLCA_Low	BLCA_High	ESCA_Low	ESCA_High	LUAD_Low	LUAD_High	LUSC_Low	LUSC_High	STAD_Low	STAD_High	UCEC_Low	UCEC_High		ESCA_Low	ESCA_High	LUAD_Low	LUAD_High	LUSC_Low	LUSC_High	STAD_Low	STAD_High		ESCA_Low	ESCA_High	LUAD_Low	LUAD_High	LUSC_Low	LUSC_High	STAD_Low	STAD_High
10.3443	11.5464	11.7504	9.85216	11.0966	8.47335	12.2128	10.4583	13.1683	10.8744	10.7137	9.82803		4.90884	4.80115	5.39289	3.87656	6.45094	3.67962	6.54226	4.852	6.63404	4.7881	5.71891	4.57815		15.1036	13.4965	16.2518	12.1185	16.4802	11.5112	13.8485	13.3321		11.7507	10.8084	13.3261	9.80495	14.9804	9.22014	11.6887	10.9341
10.3686	10.17	11.4751	8.40887	12.0234	8.21622	11.0921	10.1019	13.6867	9.45543	10.836	8.71746		3.93177	4.90031	6.71233	3.29308	6.0307	3.93178	5.44929	4.40102	7.85875	5.08279	5.84634	3.39885		13.9756	10.9953	15.8691	11.8381	14.7099	12.2094	14.1803	14.4012		11.6888	8.14519	13.8546	10.8136	12.3013	10.4865	12.2469	13.2417
11.9936	10.8742	11.1309	10.9741	8.7577	8.89037	10.7583	10.5977	12.4	10.1716	11.5383	8.25475		5.92252	5.41003	5.56685	5.02208	3.70975	3.62817	5.15362	4.78996	7.21418	5.09413	5.13781	3.02958		12.8399	13.2223	12.6715	12.1512	14.2269	13.3125	14.3135	14.5429		10.9348	11.229	10.3475	10.0269	12.4244	11.7321	12.3682	12.7541
8.78762	10.2999	12.7749	10.1674	9.34469	8.57853	11.7115	11.2797	12.3692	14.3897	9.90631	12.2682		3.03689	5.34019	7.36835	4.1977	5.2409	4.39461	6.2313	6.36879	6.98337	7.98045	4.40647	7.37223		14.034	13.9308	13.2653	12.6041	15.7514	13.3016	13.5828	12.4031		11.8646	11.0133	11.9061	11.4763	13.2939	12.6177	11.8566	11.2739
8.19799	9.32129	11.6634	9.8758	12.2338	9.74887	11.6526	9.37016	13.8773	13.1057	10.4275	10.0689		2.87911	3.48935	6.05707	4.31795	6.56364	4.57922	6.05765	3.28771	7.36188	7.02188	5.62011	5.20271		13.9713	11.554	15.2689	13.3646	14.7856	13.7637	13.9108	12.4795		11.2379	8.71836	13.1278	11.395	12.1757	10.6869	11.7489	11.6117
10.4065	10.4291	9.53944	11.4822	11.3794	10.1689	11.3988	9.93972	14.2081	9.33115	12.1254	9.27027		4.79565	5.8416	4.5404	5.94103	5.94745	4.63559	5.37672	4.27093	7.65796	4.53503	6.18374	4.05401		10.6566	14.8976	15.0579	13.9129	14.7428	14.3362	14.2594	13.932		7.9959	11.8851	12.9282	11.7365	11.7084	12.3381	11.818	12.5038
13.4277	11.1055	11.6551	10.0351	10.2628	9.77648	10.9746	10.1127	12.7198	9.58735	12.3009	10.4826		7.24275	6.37666	6.30724	5.17516	4.31458	4.82237	5.74965	3.71399	7.60343	4.70884	6.74121	4.54697		14.3742	14.543	15.4183	12.3832	14.2299	11.5918	13.6688	13.9297		11.514	12.6082	13.0408	9.87674	13.005	9.96802	11.9456	11.6083
12.1547	9.58137	11.1958	11.3863	11.9619	10.5921	10.3541	9.84073	13.3468	9.82447	13.0644	11.9069		6.2538	3.448	5.30393	5.56392	6.76688	5.50635	4.88914	4.11888	6.96796	4.84838	7.84698	6.27827		14.1686	14.3689	15.585	13.5081	15.6487	12.1509	14.2699	11.8626		11.0141	11.6499	13.7204	12.1456	12.7207	10.0824	13.0226	9.28933
8.57555	10.4718	11.9226	8.70659	11.0384	8.48864	11.0203	10.081	13.843	13.1915	11.1695	10.045		3.05507	5.24868	6.58163	2.92068	5.17291	3.57677	5.25006	4.00013	7.92907	7.01398	5.47078	5.29897		13.4937	11.885	14.6841	12.6424	12.736	14.2648	14.0658	12.2669		11.3098	9.37196	12.8547	11.4035	10.4518	12.07	12.0615	11.4462
13.8091	13.3657	10.3315	9.74225	11.0606	9.40027	10.927	10.6763	12.0007	10.6487	9.50386	9.26145		7.08684	7.08755	4.55596	3.81273	6.1357	4.99639	5.33249	4.84193	6.36864	4.83367	4.56978	3.60443		12.5223	12.504	14.8694	14.8897	12.0335	14.6992	13.5804	13.0679		9.46999	9.98687	11.7528	13.5353	10.6333	12.1514	11.3506	10.4121
11.0539	9.01725	12.5854	10.7875	10.921	8.29914	10.8521	12.1272	9.49059	10.0686	11.3331	9.37782		5.22972	4.62415	7.03203	4.76999	5.77792	2.87944	4.58575	5.46933	4.35792	5.34251	6.18509	3.94197		14.9301	12.9815	15.9345	10.9246	13.337	13.8544	14.3602	11.5135		12.511	10.3666	13.0016	9.0187	10.5308	12.3813	11.7813	9.09737
9.49688	12.0361	12.5649	12.6624	8.80951	11.9684	11.2769	8.88571	13.739	10.1311	7.46207	7.75007		3.91887	6.47336	7.01285	6.92896	4.60436	5.43114	5.77834	3.97627	7.50418	4.31764	2.61373	3.37553		13.0887	14.1559	12.7379	13.4682	14.8414	13.9276	13.8618	13.1844		10.6534	11.4463	11.225	11.8895	13.0502	11.9395	11.4009	10.6604
11.1072	11.6936	11.5932	10.8459	11.7603	11.1465	10.6414	9.10204	11.5365	10.8075	9.99114	10.2345		5.44025	5.13364	6.18818	5.3471	6.60802	5.45955	5.29217	2.95826	6.31064	5.63431	4.97482	5.11415		14.6167	11.4273	16.4137	12.6583	14.4461	13.2182	13.9126	13.1191		11.9227	9.60253	13.3993	10.1089	12.2623	11.1627	11.5436	10.7842
11.4812	9.38323	11.9273	11.5678	9.47078	10.2132	10.6168	10.9158	11.9228	9.78874	8.88392	9.21713		6.63744	4.08415	6.63494	5.3347	5.25686	4.88211	5.50537	4.6972	6.96773	4.97572	3.47371	4.75255		13.4857	12.4385	13.636	12.2311	13.132	13.0318	13.704	11.4505		11.2807	9.76406	12.0056	10.4489	12.6273	10.1389	11.5357	10.0318
11.66	9.71635	12.0469	12.28	11.0295	11.4844	11.1381	10.3585	11.57	13.1163	10.2667	8.30389		6.90309	4.1168	6.38362	6.30863	5.37684	5.7662	5.35058	4.76755	6.43078	6.9681	4.51867	3.91815		14.2364	12.9392	14.4663	13.8428	14.1433	11.9303	13.0359	12.9191		11.1793	10.1243	12.5009	12.2947	12.2661	10.0823	11.0767	10.4804
7.94534	7.75101	12.0581	9.17127	9.52138	10.2895	11.3272	11.0998	12.7993	12.4999	8.80813	8.09215		1.99772	2.80559	6.53967	3.91353	4.95435	5.56171	5.42755	5.43381	7.347	6.67988	3.60596	3.45781		14.8118	12.3106	14.0776	13.7582	15.0592	12.0314	13.5532	13.904		12.113	9.35124	12.1822	12.629	12.5725	10.1926	11.6942	11.4674
8.25299	12.2257	11.9556	10.0298	11.1844	11.4753	11.1283	9.42151	12.8912	9.8805	9.36563	10.0174		2.75425	6.42923	6.99942	4.77158	5.2284	5.69277	5.59926	4.04835	7.41705	4.42618	4.35325	4.98917		13.669	12.2213	15.4534	12.0969	13.5706	12.0214	13.7398	11.4955		11.4029	8.80752	13.5507	10.6566	11.654	9.14481	11.6403	8.8835
9.41673	12.0412	10.2475	11.6989	11.5768	9.04911	11.6793	11.3472	10.7077	10.1465	10.2354	11.4862		4.22237	5.59241	4.6266	6.14639	5.68401	4.19035	6.04651	5.89442	5.09778	4.91104	3.64112	5.47566		12.2327	12.776	14.5966	11.5317	14.2319	12.2351	12.1776	12.7844		9.0996	10.6552	12.1859	10.5869	13.0636	10.5758	10.9793	10.0522
10.7436	10.3066	9.62832	11.0748	11.726	9.62118	10.9172	10.3104	12.5095	10.3741	12.1838	10.2993		4.96189	5.05742	3.71612	5.5488	5.17819	4.15405	5.37004	4.48562	7.16587	4.70262	6.22779	4.33279		11.5185	12.068	16.4315	14.6962	13.5249	11.8351	13.7529	13.3463		8.37858	9.52563	14.3393	11.9836	13.4975	9.83086	11.8331	11.0746
11.1304	10.5756	10.4721	9.10967	10.9261	9.10195	11.1566	9.86878	12.7492	8.98466	10.1113	8.65347		5.86518	4.95522	4.98999	3.72751	6.09949	4.74674	4.87548	4.21603	6.90463	3.79449	4.95023	3.99056		13.1676	11.362	13.8376	13.1902	14.4005	11.8658	13.5375	10.5009		10.6575	9.17316	12.8044	11.8784	12.1841	9.09395	11.497	7.78624
9.68569	11.0483	11.3331	10.1463	11.1031	10.1175	10.7827	10.3595	14.0465	9.20906	9.73158	9.44216		3.80512	6.05046	5.88487	4.80979	5.8548	5.17666	4.53842	4.43134	7.95086	3.8102	4.83929	3.50146		13.0633	13.5539	15.8472	13.1581	13.8506	12.4146	14.0778	11.9556		10.5754	10.9471	13.0134	11.737	10.838	10.16	13.0206	9.60586
10.8018	9.97813	11.5521	9.98096	9.2872	10.1929	10.4404	11.7235	13.1852	9.50231	8.85879	7.87759		6.55907	3.90013	5.6066	5.00072	4.82223	4.95051	4.40497	5.6199	7.04921	3.86879	3.5916	2.94734		14.193	11.5411	14.1287	15.2024	15.2267	15.387	13.8292	11.4265		11.4883	9.13791	12.3932	13.1716	12.124	12.7735	11.5236	8.76784
10.8516	10.6534	11.1141	9.58275	10.2059	9.69967	10.4381	11.2649	11.1643	9.10861	9.55619	10.5595		5.80175	5.44654	5.67975	4.08282	4.87913	2.86163	5.33036	5.27986	5.37202	3.68287	5.06316	5.24369		12.5995	11.7187	14.1866	12.9631	12.6276	13.2987	12.8207	12.2016		9.69998	9.22843	12.4164	11.0085	10.1791	11.1238	10.6621	9.52208
10.4689	12.1166	11.6551	9.52377	10.8301	9.98413	11.2	10.506	12.3124	8.99012	8.8619	8.22962		5.32254	6.36905	5.89997	3.64103	5.2191	4.88009	5.68994	4.83204	6.81948	3.99863	3.2952	2.95159		14.2007	12.0019	13.2684	14.1676	14.5717	12.5627	15.375	11.0877		11.3338	9.84116	11.7369	10.9837	12.5866	10.1256	12.5832	8.62101
10.7186	10.3314	11.2219	11.667	9.3391	9.58712	11.5573	9.15519	11.3234	9.55611	10.5669	9.16839		5.51301	5.45497	5.75359	6.02114	4.97869	4.98709	5.85106	2.81118	6.43575	4.36924	5.61832	4.93391		12.7329	12.2453	13.7963	12.7133	12.7908	11.7654	13.3555	10.6263		9.96886	9.57588	12.4997	10.8265	11.1005	8.90335	11.2982	9.45031
11.4121	12.9509	10.7293	10.5866	9.77687	8.57529	10.9224	10.5394	12.7455	11.2432	8.45749	10.572		6.05949	5.95317	5.82981	5.46447	5.33292	3.92927	5.27842	4.97961	7.06816	5.84912	3.28389	4.62547		13.5074	12.3534	13.1333	12.6258	14.8948	12.842	14.1419	13.8928		11.3774	10.5869	11.7897	11.724	12.6405	11.2701	12.2615	11.7412
11.1149	9.34813	12.2044	11.548	12.3229	8.63809	10.7262	10.2097	13.3369	10.1629	8.46883	8.88947		5.9295	3.68161	6.55194	6.30213	6.66819	4.17733	5.17353	4.07424	7.3111	5.18396	3.96441	3.35502		12.7446	12.771	14.1053	12.5756	13.3883	12.0366	14.1391	13.2208		10.0684	10.1083	12.4562	10.9616	12.1243	9.04878	11.9931	11.7551
8.29851	10.5694	10.6092	12.0652	9.94729	10.3646	11.1399	9.97979	13.6896	11.2987	10.6715	10.525		2.56723	5.28923	5.0772	6.14862	5.16301	4.69999	5.53025	4.23843	7.54286	5.32667	5.08156	5.1257		13.1376	13.0191	15.658	12.5203	14.2569	14.073	14.2847	13.0303		9.93026	10.3334	14.5585	11.0007	11.9578	12.2528	12.5864	10.7729
11.4659	10.4375	10.4624	9.66083	12.0502	10.0108	12.6381	8.43671	15.234	10.6468	8.7795	8.95651		6.22529	4.49545	5.3768	4.32508	6.07408	4.99992	6.43189	3.20573	8.91645	5.2031	3.71187	3.41778		13.2005	13.1053	16.4969	12.3728	14.1192	11.9433	13.9503	12.0275		10.8795	11.1002	14.3158	11.1114	12.7636	9.53735	12.9989	9.33697
9.60254	9.94207	9.81738	11.0694	10.028	9.77931	7.89496	10.484	13.502	11.4502	10.1807	11.3269		4.62002	4.5446	4.61469	6.04864	4.95969	4.79156	2.73193	5.95612	7.34297	5.9181	4.66253	6.94555		12.3276	12.3337	14.9764	13.2257	11.9958	13.1735	13.504	13.6903		9.22677	9.50822	12.4583	11.6641	10.3145	12.8331	11.5122	11.371
7.13856	9.23125	10.0811	11.2374	11.15	9.20371	11.2115	10.0183	13.161	10.0761	7.88609	11.0832		2.89134	4.3239	5.07266	5.66916	6.27993	4.44707	6.0138	4.33244	6.91868	3.99702	3.07514	6.13174		14.5454	14.3857	15.3142	13.136	14.4078	14.4749	13.7236	13.7251		11.3071	12.4185	12.3529	10.1347	12.5259	11.6603	11.0823	11.1895
10.5506	10.3254	9.80931	9.26078	10.751	9.99745	8.88351	8.72147	12.1043	10.688	8.49892	8.57601		3.42613	5.23587	4.55903	3.93967	4.58295	4.02818	3.90622	2.96307	7.05472	3.73379	2.86822	3.31228		11.977	12.6984	15.7365	11.8677	13.3943	12.4853	14.1279	12.2724		8.55185	9.94633	13.3842	9.91277	12.5023	10.82	12.0275	9.96013
9.04275	10.3286	8.77354	11.7086	10.3911	10.0706	9.30658	9.71272	11.9911	12.2932	11.4199	7.82426		3.74649	5.21849	3.89346	5.8067	4.53035	4.259	4.87325	4.08604	6.92996	6.49365	6.6226	2.19585		14.8167	12.2024	14.5235	13.9193	13.573	13.1886	13.4263	12.9749		11.8802	9.54272	11.7252	11.3666	11.9197	11.3842	12.0819	10.5718
9.0093	10.7971	13.9176	10.0978	9.78217	8.93403	10.1212	10.5026	12.8853	10.5036	8.06006	11.8161		3.48062	5.16203	7.73961	4.47466	4.82076	4.79987	4.61756	4.95278	6.7709	4.99202	2.7304	6.49746		13.4569	13.5229	13.3826	13.0686	11.5939	13.6323	14.4319	13.2924		11.5522	11.4214	12.0431	12.3419	10.9367	11.4252	12.2159	10.6938
10.7912	11.4136	9.82958	10.8135	9.84586	10.3221	11.6322	10.0252	13.6111	11.8945	9.06357	9.55471		5.78494	5.65603	3.66043	5.24052	4.61184	4.36967	6.43688	4.8167	7.80805	6.57573	3.99419	5.15118		12.4354	13.3348	14.8966	14.0919	14.0204	13.7211	13.6144	12.4459		9.62219	10.8867	12.9689	12.017	12.4229	12.2	12.5209	10.3568
10.2563	11.3056	9.11456	11.8311	11.0117	11.2832	9.81643	10.8283	11.0161	9.38357	8.30299	9.35604		4.18446	6.20955	3.82722	6.77461	5.4444	5.26405	4.24461	5.2537	5.74676	3.95252	2.52541	4.67649		13.2854	12.6409	14.2126	13.7136	13.6503	13.9175	13.9491	11.4433		10.6574	10.4622	12.0112	11.8092	11.8607	11.9985	11.4449	9.30925
11.203	11.7442	13.1249	13.8337	8.1869	9.39396	11.8616	9.68997	10.7322	10.1447	8.48792	11.8361		5.04798	5.67308	7.1343	7.64452	3.87073	4.63163	5.96077	4.37733	5.58097	4.84317	3.41947	6.34686		13.9602	13.3743	11.4205	15.0802	13.726	13.7026	13.7888	11.3371		11.9331	10.6174	10.4298	13.6804	11.8732	11.4453	11.4998	8.90113
12.0794	14.4956	11.0316	10.0962	10.7112	8.67937	10.2429	9.86599	13.0732	13.9949	10.4693	8.3465		7.3199	8.0783	5.1994	5.03752	5.5942	4.07612	4.72658	4.4196	7.24745	7.78512	5.4363	2.84229		15.4174	12.426	14.8642	11.8864	13.8078	14.2507	14.2773	13.5897		12.0597	10.8191	12.9061	10.8137	11.2037	12.0043	11.8566	11.3165
8.40165	10.1598	8.20699	10.1277	10.994	10.6057	10.214	10.2463	10.7803	10.488	8.55949	11.5969		3.32047	4.79756	3.19856	4.36229	5.19347	5.12968	4.64658	4.33267	5.06329	5.0207	3.34984	6.13893		11.676	13.0585	12.753	13.8954	13.33	12.0606	11.9028	12.7897		8.57239	10.037	10.8514	11.9751	11.2127	8.75603	8.7292	10.2593
10.3072	12.3173	11.4599	9.31732	11.1116	11.2315	10.0097	9.63814	13.3053	12.7129	8.23903	9.25435		4.41993	6.42055	5.73947	4.15843	5.24386	5.80298	4.27264	3.66576	7.80707	6.59074	3.15988	4.25037		13.982	13.1762	13.4764	12.7151	12.8297	13.6949	13.5251	14.3333		11.2584	11.3328	11.7717	10.9749	10.7075	10.6082	11.5425	11.688
12.9214	8.82354	9.38009	9.23458	8.93111	9.05009	11.2403	10.243	12.0524	10.7002	10.7998	9.51203		7.39546	3.41668	3.8829	3.50787	4.76403	4.56599	5.33635	3.89013	6.74785	5.10962	4.68572	2.87134		13.4119	11.5355	15.1472	11.8308	13.0937	10.7659	13.1945	12.5617		10.0791	9.04923	12.7924	9.13819	11.228	8.80555	10.7839	10.0525
11.1824	9.99471	10.1514	9.54056	10.5559	11.035	9.99729	9.71141	11.1475	10.6029	12.353	9.90267		5.93483	4.81805	5.06973	3.40795	5.61831	5.2821	4.04397	3.97012	6.20761	5.20141	7.22978	5.0673		11.5445	13.2175	13.6795	12.9389	13.8116	13.3798	13.3074	11.0526		8.89347	10.7077	12.54	11.258	12.1669	11.0869	11.0617	8.90823
12.1496	10.3189	11.014	9.13862	9.57144	9.66418	11.22	10.959	13.8048	10.0861	9.9697	12.2072		6.204	3.68004	5.27294	3.38627	4.93527	4.40039	5.62743	4.83991	7.8332	5.00991	5.0827	7.17172		13.9083	15.4322	14.6582	13.8286	13.1353	11.6581	14.5084	10.3887		11.4031	12.6905	13.0791	12.3295	11.1855	9.18241	13.3491	7.82049
10.8603	10.0764	10.9608	12.7116	9.76818	9.45684	8.72965	11.8117	13.8485	11.3955	9.6237	13.262		5.0998	4.71803	4.94039	6.78079	4.94322	4.73912	3.27849	6.27	7.95256	5.5059	4.03268	6.58392		13.6233	13.1269	13.9346	12.9095	14.1328	12.8606	14.4486	11.5521		10.9929	10.5448	10.8553	10.0055	12.2582	11.9086	13.3248	8.99812
13.547	8.69774	9.41479	7.96833	9.86925	8.64369	10.7404	7.72061	12.0532	11.0711				7.58587	3.53001	4.1607	2.09729	5.56644	2.99433	4.57663	1.90637	6.6647	4.78064				13.1494	10.814	13.3535	12.5651	13.7653	14.2739	14.4021	12.3089		9.95243	8.19509	11.3108	10.335	10.8671	11.4034	13.2567	9.8195
10.4341	10.6784	10.4292	11.3983	9.8623	9.71369	10.6253	9.78932	11.4595	11.8508				4.95376	5.72647	4.51671	5.78428	4.33439	5.16032	5.06629	3.82924	7.09735	6.36107				13.5156	12.7169	13.7705	13.6812	13.8957	12.2633	14.377	12.447		10.8252	9.8177	11.3483	12.4255	11.5072	10.5187	13.151	10.0073
11.7782	8.79257			10.8321	9.17717	10.7718	9.96284	11.3941	10.7796				5.81868	4.09866			5.62078	4.99414	4.60784	3.9508	5.76578	5.3907						14.4428	14.1843	14.6903	14.3172	13.6458	13.4278				12.9029	12.7918	13.2968	12.5638	10.9185	11.1547
14.0813	10.9103			10.5801	10.735	11.1934	10.9309	12.6375	10.6648				7.91991	4.76373			5.09868	4.96648	5.74996	5.48109	5.73739	5.51479						13.8229	12.3788	12.2025	12.5275	13.3558	13.2423				12.103	9.79094	10.4552	11.3683	11.2019	10.9944
9.25409	8.81572			9.01138	10.1823	11.6537	10.0868	12.2297	10.5137				4.46295	3.97401			5.72016	4.65153	6.24059	4.55367	6.31495	3.63273						15.276	12.4864	14.6215	12.6916	13.2373	10.6069				14.4628	9.6958	12.4346	10.6066	10.6431	8.17309
9.54181	10.0692			11.6555	8.52586	10.6588	10.1909	11.3052	10.3568				4.19166	4.8007			5.87593	3.83578	4.99305	4.67301	5.70266	4.92905						15.8224	12.4603	13.0794	13.6766	13.908	13.7326				13.9026	10.7305	10.6418	11.5219	11.3608	10.6278
10.2594	11.4676			8.44205	9.36073	11.0609	9.12001	11.9992	10.1329				4.56975	5.66484			3.89776	4.06084	5.38085	3.50162	6.48696	4.94397						12.3521	13.6014	14.4028	12.961	13.6045	11.8834				10.7507	11.4685	12.6765	11.1628	12.5606	9.54212
8.52301	10.6623			9.11018	11.7973	10.5267	9.70834	10.5892	11.3546				4.05564	5.92978			4.02143	6.10512	5.11209	4.44724	5.48104	5.39005						13.3559	11.979	13.3417	14.0436	14.0081	13.0829				11.1883	10.4926	11.8055	12.3612	11.9149	10.5868
9.34692	10.4251			10.8397	10.0509	10.9088	8.96562	10.0053	13.2477				4.61374	4.58248			5.97319	5.03593	5.38256	2.61234	5.02857	7.38528						14.6761	14.3407	14.3674	12.3403	13.8511	12.7511				11.9702	12.27	11.8544	10.2601	11.5582	11.5518
9.95567	10.2941			10.5046	9.26488	9.78228	8.94083	12.5779	9.27527				4.31305	4.33268			5.63216	4.48304	4.55089	3.72652	6.38896	3.7639						14.0339	13.8162	16.4421	12.9104	13.2583	10.8912				10.8473	10.9192	13.5377	10.246	12.024	7.85278
11.0622	11.5374			9.58685	10.125	10.4513	9.88534	11.2004	10.7206				6.19259	5.9472			4.63739	4.0372	4.65537	4.34205	5.78162	4.65529						15.1251	14.5535	13.7726	13.9938	12.9756	12.8982				12.1321	12.6507	11.8593	12.3838	11.4232	10.4258
9.46316	7.98276			12.1956	9.35046	10.9243	10.7589	12.8519	13.8911				3.64887	3.11308			6.53269	4.29291	5.34341	5.16018	7.37736	8.03722						13.4345	12.6571	13.0226	13.6714	12.9753	13.0557				11.8393	10.3695	10.3844	13.7902	11.2724	11.8654
13.1822	9.78876			11.554	9.89403	11.5781	9.79556	14.5009	10.6411				7.63905	4.08099			5.27237	5.08039	6.05804	4.58119	8.59891	5.38039						14.5635	10.8911	15.3133	12.2185	13.7204	12.6207				12.1703	9.03778	14.4586	10.6447	12.839	10.2482
10.9156	10.8792			9.6983	10.0472	10.7626	9.19932	13.9966	9.29975				5.45226	5.15261			5.84676	5.39409	4.76951	3.61741	7.95931	3.67944						13.9985	13.5398	14.3311	10.9372	13.1596	13.408				12.1371	10.8661	11.4142	9.27724	12.0252	10.66
12.1317	9.18267			10.6913	9.184	11.1511	9.55201	10.843	10.2678				6.90346	3.444			5.23694	4.11974	5.14923	4.95737	5.9672	5.37718						13.7185	10.9201	14.2414	11.8464	13.1246	12.9087				10.8534	9.66054	12.0861	11.8536	11.9967	10.6263
9.0658	8.52555			10.1287	9.05605	10.5141	8.93668	13.7776	10.4832				4.00005	2.53445			5.66526	4.24594	5.09866	3.97634	7.56568	4.69808						14.4361	12.614	13.7527	14.2766	13.7581	11.7906				13.1823	11.6056	12.2337	13.4334	12.7376	9.4652
13.2106	9.56747			9.6022	10.1728	10.5064	10.4014	11.9954	11.5504				7.23796	4.50943			5.32822	5.25062	4.70303	4.7005	6.33389	5.58001						13.9596	11.1181	13.5367	13.2593	12.2862	13.4358				12.3573	9.47373	11.3606	11.048	10.9159	11.1803
11.8584	11.8793			9.50874	8.86357	10.9827	10.392	10.6959	10.2645				6.03577	5.77462			5.25605	4.3593	5.6106	4.75951	6.02562	4.92134						15.1503	11.6805	14.2215	13.3862	13.2683	13.9819				11.9469	10.4105	12.4216	11.9847	10.9942	11.9111
12.0772	11.0625			11.3344	8.91254	9.46937	11.0696	12.767	10.6656				6.25575	5.97411			6.54172	4.6243	5.48584	5.46514	7.15251	4.79709						15.8176	12.7051	12.4415	14.4102	13.7689	12.6265				14.6084	11.7081	10.9486	11.66	11.257	10.0804
13.5355	8.10959			12.8087	9.40164	10.9343	10.1671	11.9754	12.6527				7.56366	2.876			5.08374	3.62222	5.73619	3.90489	6.51347	6.69288						15.9071	13.9318	12.6963	13.6474	12.8475	12.4272				13.9292	11.9514	12.3971	11.2822	10.7262	10.2546
11.1896	12.3463			9.29092	9.68768	10.4597	9.96935	10.8934	8.80773				5.34828	6.12952			5.38106	4.94417	4.61132	4.63251	4.80322	4.05767						14.052	13.7409	12.4808	14.2263	13.7939	12.9246				12.6593	12.4459	10.033	12.0763	10.6281	11.5012
9.72317	10.3973			10.9066	9.79769	10.8379	10.9831	10.431	10.9185				4.34198	4.50816			5.38861	5.4998	5.65248	5.08595	5.23635	5.70286						13.0664	13.7122	13.1494	12.917	13.9825	12.3079				10.1682	11.9891	12.0726	10.9893	11.8273	10.8068
11.5891	9.38119			9.68338	9.14027	10.781	9.84013	13.2195	10.8596				6.23107	4.29169			5.24929	4.12528	4.92787	4.00792	7.36332	5.15514						13.4411	14.3951	14.6423	12.9222	13.7878	12.5969				11.505	13.2192	12.4913	11.2873	11.6368	9.88604
12.5379	8.403			11.3277	11.7339	10.3956	9.46351	12.5853	11.4204				7.33739	3.59825			5.52877	6.79097	4.67388	4.19567	7.02557	6.04639						14.331	14.3473	13.3167	11.5244	13.3455	12.5373				12.7178	11.5621	10.7268	10.8562	10.9097	11.7798
10.0385	10.4541			9.26455	8.79728	10.9089	10.4228	11.3667	10.5178				5.01519	4.9975			5.12949	3.70639	5.42712	5.04929	5.92792	5.14211						12.9878	12.4008	13.5159	12.1728	13.6331	10.9653				11.7675	11.1931	10.7052	9.76539	11.2465	8.59112
8.40393	10.1179			10.8141	9.58756	10.195	8.90289	11.47	10.4447				3.00315	4.87359			5.75411	4.93433	4.76541	3.13521	5.79853	4.99732						14.0119	12.3399	12.4334	12.1801	13.7831	11.6204				11.8637	11.179	10.1435	9.09178	11.3148	9.27475
9.20861	10.7378			11.6609	8.53117	10.2783	10.2975	12.3424	10.3584				4.39948	5.46087			6.37902	3.27977	4.74873	5.25634	6.65027	4.80772						14.9583	12.5342	13.31	14.7715	13.7697	11.539				13.0868	9.30405	11.3712	13.2598	11.6886	9.50641
11.3217	12.1939			11.0442	10.3358	11.0983	8.94895	13.0394	9.67506				5.34514	6.18549			5.66959	5.07478	5.42574	3.7819	7.29646	4.75937						14.8839	12.3357	13.4865	12.9035	15.0077	11.3675				13.4117	10.2858	11.2281	12.8552	14.0794	9.66377
11.1063	13.1707			10.3666	10.2935	10.6863	12.28	11.335	12.0227				4.87985	7.03351			6.16211	5.99154	4.77021	6.38239	6.12227	6.53606						15.7971	12.9598	12.5254	12.8036	13.4387	12.0829				12.9316	12.2694	10.321	11.3434	11.0139	9.85368
11.8634	10.3079			10.4138	9.81118	10.3582	10.3225	11.2116	12.2902				6.61765	5.48767			4.31745	4.95369	4.98063	4.5066	5.35802	6.42571						15.5311	10.9702	14.0598	11.9771	13.6877	13.1018				13.3228	9.53589	11.9539	10.3229	11.0859	11.5661
12.2878	12.0731			11.7966	9.84327	10.8631	9.29961	12.3776	9.88836				6.49644	5.8698			6.5492	5.07771	5.18029	3.51871	6.91731	4.50147						16.0131	12.764	13.8514	10.6688	13.8443	12.3364				13.4643	11.2462	12.3069	8.46866	11.9005	9.64626
14.1005	10.7359			12.6668	8.87467	10.6078	9.1614	9.49341	10.8516				7.55937	5.07898			6.85494	4.21763	5.14932	3.51654	4.56583	5.16652						15.6913	13.7325	14.1557	14.5999	12.3603	12.5569				14.5571	12.2023	11.5316	11.9327	10.1892	10.3598
12.1791	10.5155			12.2158	9.27252	11.3301	10.9825	11.816	10.9503				6.26344	4.1432			6.26891	4.28843	5.63534	5.50155	5.58531	5.23743						12.9212	11.9108	13.8425	13.3087	14.1003	13.7352				11.1477	10.7828	11.4017	10.4228	11.0136	10.8354
13.2422	6.93887			10.8288	11.9078	10.1484	10.0338	9.22813	11.1786				7.13496	1.68889			4.75768	5.95838	4.21643	4.31204	3.8075	6.14778						13.7566	13.6384	14.0588	13.9589	13.9942	12.1081				11.0856	12.1056	11.0186	12.5656	11.6567	9.94547
12.4318	10.5274			11.2941	10.036	9.87003	11.2301	13.6564	9.16233				6.84748	5.04172			5.97938	3.85699	4.30275	5.26647	7.71487	4.30811						15.3615	11.9861	14.6693	12.0472	14.2949	12.2883				12.5455	9.95562	11.4903	9.85428	12.6819	10.7727
11.2479	12.1133			10.9274	9.62032	12.5123	10.3706	11.5385	11.4249				6.73777	6.76894			5.29315	4.60391	6.57564	4.43606	6.00475	6.17846						13.5611	12.083	12.9166	13.4424	13.7756	12.954				11.3782	8.98587	11.3431	10.1736	12.5752	10.6454
10.2087	8.76929			9.84637	7.93293	10.8015	10.3322	11.9217	9.03622				5.14447	4.08345			4.98323	2.79135	6.07954	4.49141	5.86175	4.00752						14.93	11.4749	12.7775	12.0125	15.3676	10.9442				13.6823	10.2444	11.3009	10.4959	12.6222	8.75022
11.2242	11.9405			9.86353	10.0032	9.25749	10.09	11.4191	8.90724				5.2212	6.41353			5.71814	4.68446	4.05497	4.85209	5.4894	3.08644						13.3819	13.163	13.1276	13.6346	12.9966	10.3906				10.9046	12.1402	11.1995	13.2049	10.6052	7.8062
9.22306	9.56001			12.0571	9.05652	9.9215	8.57065	12.792	11.2756				4.08808	4.52184			6.29256	4.24357	4.58767	3.17845	7.22466	5.11263						15.0332	13.4205	12.6353	11.3754	13.4985	12.659				13.28	11.8837	10.2393	8.29717	11.7161	10.0241
11.9024	9.12364			8.13247	10.2976	10.5623	8.85741	9.54388	8.60311				6.56251	3.77966			3.73151	5.62006	4.98678	3.58767	4.46148	3.26471						13.0625	13.6848	12.482	11.8027	11.6087	12.7177				9.97385	12.4534	10.5634	11.6717	8.81645	10.6601
11.8061	12.4161			9.6816	9.78113	11.2636	8.91949	12.5192	9.49895				5.88716	6.53034			5.56524	4.60956	5.35569	3.92571	6.65158	4.53141						14.5308	11.3959	13.1398	12.2384	12.881	11.3151				13.8566	9.63288	10.8221	10.3615	10.4278	8.56134
9.85876	8.08061			9.12813	7.49706	10.4746	10.3308	11.5049	10.624				5.31725	2.55555			5.51715	3.43942	5.26617	5.53759	6.05335	5.78614						13.6121	10.4563	13.6048	13.6605	14.0252	12.4458				12.5084	8.89925	13.0069	12.6341	11.8255	10.2619
12.7344	12.5306			11.5279	10.4424			12.091	9.93833				7.07644	6.38361			5.88882	4.95381			5.70655	4.49935						15.9979	13.722			12.8123	13.3289				14.0982	12.0635			10.1425	10.6728
11.4338	9.11861			8.52964	8.84767			11.4427	10.7543				5.5623	4.18731			4.2534	4.83058			6.05356	5.23451						14.2413	13.9156			13.6372	12.5925				12.1241	12.6905			11.3681	10.2734
12.0959	10.3838			10.5294	8.74504			11.4069	8.84222				6.28396	4.68503			5.51077	3.57298			5.82575	3.89507						14.9819	11.9035			14.6521	11.4064				13.4033	9.8986			12.7289	9.13286
11.454	8.58834			8.18451	10.615			11.4433	10.7113				5.30452	3.75686			4.06107	4.98595			5.36653	5.06818						14.1489	12.4729			12.8816	12.3792				12.3842	10.3581			10.3803	10.0078
10.6369	11.6585			11.1679	10.0203			10.5257	9.76241				4.99027	5.46581			5.44954	5.17435			4.91095	4.20601						14.0253	13.7999			12.4308	11.8784				11.5651	10.9754			9.55824	10.0676
10.4442	10.9435			9.8256	8.01174			11.5457	11.6882				4.4821	6.25279			4.74788	3.87387			5.75383	5.73213						12.7108	10.4397			12.908	12.8265				9.68029	8.96545			10.3192	10.2212
9.22099	8.83208			8.84667	9.27525			12.2299	9.67546				3.64493	2.70279			4.16793	4.28251			7.03326	4.00896						13.3229	12.7152			13.3656	11.4493				12.1317	11.4408			11.2372	8.87373
11.5764	10.3282			10.9642	9.20356								6.14569	5.30794			4.97645	4.72812										13.2964	14.4746								11.3678	13.0438
11.7122	8.44204			9.34685	6.85784								6.53021	3.47573			4.96431	2.62561										14.7051	11.2954								11.6416	10.2976
11.2357	10.3539			9.81089	7.63916								6.655	5.14269			4.78901	2.40003										13.9039	14.9687								10.855	12.9366
8.92296	11.5467			12.4116	10.1178								3.78349	5.71278			5.26488	4.54154										14.5728	12.8628								13.1351	11.187
10.0327	12.7906			9.08703	9.07264								4.70826	6.89072			4.86262	4.04941										13.3387	14.3408								11.163	13.3269
11.7347	11.8429			7.84791	8.63652								6.38968	6.60309			3.76837	4.76152										12.3557	13.1693								10.6907	11.4478
9.53808	9.92224			10.2217	7.72524								4.18016	5.41013			4.18506	2.83567										13.7691	13.3392								11.9461	12.063
11.676	10.1975			10.035	7.34596								6.81703	4.65419			5.60188	2.96373										13.6448	14.3652								11.6097	12.7034
12.0344	8.77461			10.3713	9.49526								6.82734	3.1534			5.40515	3.99544										14.1176	12.7973								11.183	10.0022
				8.84596	9.84336												4.35832	4.55724										12.3075	13.3462								11.0029	12.8757
				11.0957	10.6613												5.49572	5.62222										13.9377	12.7325								12.403	12.0246
				8.9323	8.72155												3.26228	3.0959										10.7592	12.9701								8.79739	10.9817
				10.7465	10.6133												5.80446	4.93194										14.3694	11.7943								13.0952	10.2135
				8.78002	7.86965												4.06457	3.25219										13.6249	11.826								10.5569	10.8663
				9.80248	7.92015												5.14815	2.73891										14.2257	13.2908								13.0486	12.9195
				12.0535	11.8125												5.87218	6.17069										13.501	13.3854								11.7122	11.9735
				10.8073	9.72741												4.90142	4.57695										14.8823	13.9718								12.7696	12.7811
				9.06983	9.89109												4.03372	5.39943										11.2861	11.9913								9.43083	10.2347
				10.9293	9.14041												5.73022	4.46732										13.6778	13.903								11.0907	12.9887
				7.86487	9.2623												4.45772	4.16408										14.7474	11.5868								14.0198	9.46226

## Sheet: Sup Figure 6
Sup Figure 6
A549 cells	Time (hr)	Conc. (nM)	Replicate 1	Replicate 2	Replicate 3	Replicate 4	Average	SEM		H1993 cells	Time (hr)	Conc. (nM)	Replicate 1	Replicate 2	Replicate 3	Replicate 4	Average	SEM
Control RNA	0	----	0.161	0.16	0.155	0.158	0.1585	0.00132288		Control RNA	0	----	0.115	0.115	0.119	0.12	0.11725	0.00131498
miR-30a-5p	0	----	0.161	0.159	0.163	0.171	0.1635	0.00262996		miR-30a-5p	0	----	0.116	0.108	0.106	0.113	0.11075	0.00228674
miR-30a-3p	0	----	0.166	0.166	0.164	0.169	0.16625	0.00103078		miR-30a-3p	0	----	0.117	0.131	0.121	0.12	0.12225	0.00303795
Control RNA	24	50	0.452	0.455	0.448	0.451	0.4515	0.00144338		Control RNA	24	50	0.234	0.221	0.235	0.241	0.23275	0.0042106
miR-30a-5p	24	50	0.412	0.409	0.415	0.41	0.4115	0.00132288		miR-30a-5p	24	50	0.201	0.199	0.207	0.211	0.2045	0.00275379
miR-30a-3p	24	50	0.398	0.384	0.386	0.381	0.38725	0.00372771		miR-30a-3p	24	50	0.198	0.184	0.181	0.185	0.187	0.00376386
Control RNA	48	50	0.722	0.723	0.719	0.722	0.7215	0.000866025		Control RNA	48	50	0.576	0.563	0.581	0.571	0.57275	0.00383786
miR-30a-5p	48	50	0.556	0.567	0.561	0.573	0.56425	0.00368273		miR-30a-5p	48	50	0.451	0.463	0.452	0.454	0.455	0.00273861
miR-30a-3p	48	50	0.521	0.513	0.534	0.516	0.521	0.00463681		miR-30a-3p	48	50	0.422	0.416	0.413	0.406	0.41425	0.00332603
Control RNA	72	50	1.036	1.047	1.052	1.053	1.047	0.00389444		Control RNA	72	50	0.877	0.873	0.861	0.869	0.87	0.00341565
miR-30a-5p	72	50	0.766	0.771	0.769	0.764	0.7675	0.00155456		miR-30a-5p	72	50	0.689	0.685	0.671	0.683	0.682	0.00387298
miR-30a-3p	72	50	0.701	0.689	0.691	0.703	0.696	0.00351188		miR-30a-3p	72	50	0.633	0.626	0.637	0.631	0.63175	0.00228674
Control RNA	96	50	1.376	1.354	1.391	1.361	1.3705	0.00823104		Control RNA	96	50	1.177	1.176	1.184	1.189	1.1815	0.00306866
miR-30a-5p	96	50	0.937	0.935	0.934	0.943	0.93725	0.00201556		miR-30a-5p	96	50	0.958	0.962	0.941	0.943	0.951	0.00527573
miR-30a-3p	96	50	0.912	0.907	0.861	0.858	0.8845	0.0144827		miR-30a-3p	96	50	0.905	0.901	0.901	0.905	0.903	0.0011547

## Sheet: Sup Figure 8
Sup Figure 8a
A549 cells	Time (hr)	Conc. (nM)	Replicate 1	Replicate 2	Replicate 3	Replicate 4	Average	SEM		H1993 cells	Time (hr)	Conc. (nM)	Replicate 1	Replicate 2	Replicate 3	Replicate 4	Average	SEM
Control RNA	0	----	0.202	0.201	0.196	0.199	0.1995	0.00132288		Control RNA	0	----	0.147	0.147	0.151	0.152	0.14925	0.00131498
miR-30a-5p	0	----	0.202	0.2	0.204	0.212	0.2045	0.00262996		miR-30a-5p	0	----	0.148	0.14	0.138	0.145	0.14275	0.00228674
miR-30a-3p	0	----	0.207	0.207	0.205	0.21	0.20725	0.00103078		miR-30a-3p	0	----	0.149	0.163	0.153	0.152	0.15425	0.00303795
miR-30a-5p+3p	0	----	0.218	0.212	0.206	0.199	0.20875	0.00406971		miR-30a-5p+3p	0	----	0.153	0.154	0.144	0.15	0.15025	0.00225
Control RNA	24	50	0.493	0.496	0.489	0.492	0.4925	0.00144338		Control RNA	24	50	0.266	0.253	0.267	0.273	0.26475	0.0042106
miR-30a-5p	24	50	0.453	0.45	0.456	0.451	0.4525	0.00132288		miR-30a-5p	24	50	0.233	0.231	0.239	0.243	0.2365	0.00275379
miR-30a-3p	24	50	0.439	0.425	0.427	0.422	0.42825	0.00372771		miR-30a-3p	24	50	0.23	0.216	0.213	0.217	0.219	0.00376386
miR-30a-5p+3p	24	50	0.352	0.357	0.353	0.354	0.354	0.00108012		miR-30a-5p+3p	24	50	0.233	0.227	0.223	0.218	0.22525	0.00317214
Control RNA	48	50	0.763	0.764	0.76	0.763	0.7625	0.000866025		Control RNA	48	50	0.608	0.595	0.613	0.603	0.60475	0.00383786
miR-30a-5p	48	50	0.597	0.608	0.602	0.614	0.60525	0.00368273		miR-30a-5p	48	50	0.483	0.495	0.484	0.486	0.487	0.00273861
miR-30a-3p	48	50	0.562	0.554	0.575	0.557	0.562	0.00463681		miR-30a-3p	48	50	0.454	0.448	0.445	0.438	0.44625	0.00332603
miR-30a-5p+3p	48	50	0.452	0.453	0.462	0.466	0.45825	0.00342479		miR-30a-5p+3p	48	50	0.402	0.405	0.397	0.395	0.39975	0.00228674
Control RNA	72	50	1.077	1.088	1.093	1.094	1.088	0.00389444		Control RNA	72	50	0.909	0.905	0.893	0.901	0.902	0.00341565
miR-30a-5p	72	50	0.807	0.812	0.803	0.805	0.80675	0.00193111		miR-30a-5p	72	50	0.721	0.717	0.703	0.715	0.714	0.00387298
miR-30a-3p	72	50	0.742	0.73	0.732	0.744	0.737	0.00351188		miR-30a-3p	72	50	0.665	0.658	0.669	0.663	0.66375	0.00228674
miR-30a-5p+3p	72	50	0.594	0.607	0.604	0.595	0.6	0.00324037		miR-30a-5p+3p	72	50	0.574	0.576	0.58	0.573	0.57575	0.00154785
Control RNA	96	50	1.417	1.395	1.432	1.402	1.4115	0.00823104		Control RNA	96	50	1.209	1.208	1.216	1.221	1.2135	0.00306866
miR-30a-5p	96	50	0.972	0.981	0.964	0.961	0.9695	0.00448144		miR-30a-5p	96	50	0.99	0.994	0.973	0.975	0.983	0.00527573
miR-30a-3p	96	50	0.953	0.948	0.902	0.899	0.9255	0.0144827		miR-30a-3p	96	50	0.937	0.933	0.933	0.937	0.935	0.0011547
miR-30a-5p+3p	96	50	0.743	0.752	0.764	0.755	0.7535	0.00433013		miR-30a-5p+3p	96	50	0.786	0.783	0.771	0.774	0.7785	0.00357071
Sup Figure 8b
A549 cells	Time (hr)	Conc. (nM)	Replicate 1	Replicate 2	Replicate 3	Replicate 4	Average	SEM		H1993 cells	Time (hr)	Conc. (nM)	Replicate 1	Replicate 2	Replicate 3	Replicate 4	Average	SEM
Control	0	----	0.201	0.192	0.2	0.202	0.19875	0.00228674		Control	0	----	0.161	0.165	0.169	0.164	0.16475	0.00165202
Control	0	----	0.196	0.19	0.199	0.203	0.197	0.00273861		Control	0	----	0.169	0.167	0.1658	0.165	0.1667	0.000869866
miR-145-3p	0	----	0.195	0.191	0.199	0.204	0.19725	0.00278014		miR-145-3p	0	----	0.166	0.164	0.162	0.158	0.1625	0.00170783
miR-145-5p	0	----	0.2	0.193	0.196	0.201	0.1975	0.00184842		miR-145-5p	0	----	0.16	0.161	0.165	0.159	0.16125	0.00131498
miR-145-5p+3p	0	----	0.201	0.19	0.195	0.202	0.197	0.00279881		miR-145-5p+3p	0	----	0.165	0.158	0.157	0.157	0.15925	0.00193111
miR-145-3p	0	----	0.197	0.191	0.195	0.199	0.1955	0.00170783		miR-145-3p	0	----	0.161	0.165	0.159	0.162	0.16175	0.00125
miR-145-5p	0	----	0.196	0.19	0.196	0.2	0.1955	0.00206155		miR-145-5p	0	----	0.157	0.159	0.161	0.158	0.15875	0.000853913
miR-145-5p+3p	0	----	0.198	0.188	0.2	0.208	0.1985	0.00411299		miR-145-5p+3p	0	----	0.164	0.154	0.155	0.161	0.1585	0.00239792
Control	24	25	0.503	0.511	0.508	0.513	0.50875	0.00217466		Control	24	25	0.351	0.35	0.347	0.348	0.349	0.000912871
Control	24	50	0.465	0.461	0.468	0.459	0.46325	0.00201556		Control	24	50	0.336	0.345	0.349	0.338	0.342	0.00302765
miR-145-3p	24	25	0.408	0.397	0.403	0.408	0.404	0.00261406		miR-145-3p	24	25	0.301	0.305	0.299	0.298	0.30075	0.00154785
miR-145-5p	24	25	0.388	0.381	0.406	0.402	0.39425	0.0058648		miR-145-5p	24	25	0.298	0.298	0.3	0.306	0.3005	0.00189297
miR-145-5p+3p	24	25	0.31	0.31	0.316	0.323	0.31475	0.00309233		miR-145-5p+3p	24	25	0.254	0.249	0.231	0.244	0.2445	0.00494132
miR-145-3p	24	50	0.373	0.346	0.374	0.365	0.3645	0.00648717		miR-145-3p	24	50	0.275	0.274	0.269	0.281	0.27475	0.00246221
miR-145-5p	24	50	0.363	0.348	0.363	0.362	0.359	0.00367423		miR-145-5p	24	50	0.277	0.275	0.273	0.269	0.2735	0.00170783
miR-145-5p+3p	24	50	0.244	0.241	0.246	0.244	0.24375	0.00103078		miR-145-5p+3p	24	50	0.211	0.203	0.215	0.207	0.209	0.00258199
Control	48	25	0.856	0.847	0.853	0.842	0.8495	0.0031225		Control	48	25	0.652	0.651	0.639	0.647	0.64725	0.00295452
Control	48	50	0.905	0.862	0.868	0.903	0.8845	0.0113321		Control	48	50	0.633	0.633	0.648	0.641	0.63875	0.00361421
miR-145-3p	48	25	0.599	0.612	0.618	0.592	0.60525	0.00593542		miR-145-3p	48	25	0.521	0.523	0.531	0.517	0.523	0.00294392
miR-145-5p	48	25	0.616	0.604	0.61	0.625	0.61375	0.00447912		miR-145-5p	48	25	0.514	0.508	0.513	0.502	0.50925	0.00275
miR-145-5p+3p	48	25	0.425	0.437	0.415	0.433	0.4275	0.00485627		miR-145-5p+3p	48	25	0.388	0.375	0.381	0.348	0.373	0.00874643
miR-145-3p	48	50	0.519	0.507	0.519	0.52	0.51625	0.00309233		miR-145-3p	48	50	0.444	0.441	0.439	0.421	0.43625	0.00518612
miR-145-5p	48	50	0.547	0.538	0.553	0.562	0.55	0.00504975		miR-145-5p	48	50	0.428	0.415	0.423	0.421	0.42175	0.00268871
miR-145-5p+3p	48	50	0.318	0.32	0.318	0.328	0.321	0.00238048		miR-145-5p+3p	48	50	0.301	0.311	0.305	0.304	0.30525	0.00209662
Control	72	25	1.263	1.249	1.236	1.208	1.239	0.0117118		Control	72	25	0.951	0.95	0.947	0.963	0.95275	0.00352077
Control	72	50	1.099	1.087	1.135	1.174	1.12375	0.0196103		Control	72	50	0.949	0.947	0.958	0.956	0.9525	0.00266145
miR-145-3p	72	25	0.899	0.875	0.884	0.875	0.88325	0.00566238		miR-145-3p	72	25	0.701	0.713	0.705	0.699	0.7045	0.0030957
miR-145-5p	72	25	0.942	0.944	0.95	0.942	0.9445	0.00189297		miR-145-5p	72	25	0.698	0.688	0.711	0.704	0.70025	0.00487126
miR-145-5p+3p	72	25	0.502	0.511	0.497	0.506	0.504	0.00297209		miR-145-5p+3p	72	25	0.504	0.504	0.501	0.492	0.50025	0.00283945
miR-145-3p	72	50	0.696	0.681	0.694	0.679	0.6875	0.00436845		miR-145-3p	72	50	0.6	0.601	0.588	0.574	0.59075	0.00631631
miR-145-5p	72	50	0.734	0.737	0.756	0.763	0.7475	0.00710047		miR-145-5p	72	50	0.601	0.602	0.589	0.571	0.59075	0.00721543
miR-145-5p+3p	72	50	0.335	0.344	0.352	0.337	0.342	0.00385141		miR-145-5p+3p	72	50	0.402	0.397	0.405	0.411	0.40375	0.00292617
Control	96	25	1.657	1.647	1.594	1.605	1.62575	0.0154563		Control	96	25	1.374	1.369	1.375	1.349	1.36675	0.00606046
Control	96	50	1.539	1.547	1.553	1.579	1.5545	0.00865544		Control	96	50	1.358	1.367	1.347	1.359	1.35775	0.00411045
miR-145-3p	96	25	1.227	1.234	1.219	1.197	1.21925	0.0080247		miR-145-3p	96	25	0.852	0.864	0.863	0.871	0.8625	0.00392641
miR-145-5p	96	25	1.203	1.199	1.216	1.207	1.20625	0.00363719		miR-145-5p	96	25	0.862	0.877	0.851	0.839	0.85725	0.00808677
miR-145-5p+3p	96	25	0.696	0.7	0.678	0.67	0.686	0.00716473		miR-145-5p+3p	96	25	0.612	0.617	0.605	0.608	0.6105	0.00259808
miR-145-3p	96	50	0.857	0.873	0.866	0.854	0.8625	0.00433013		miR-145-3p	96	50	0.701	0.689	0.684	0.703	0.69425	0.00460751
miR-145-5p	96	50	0.924	0.937	0.912	0.928	0.92525	0.00518612		miR-145-5p	96	50	0.684	0.689	0.691	0.705	0.69225	0.00449768
miR-145-5p+3p	96	50	0.486	0.482	0.487	0.403	0.4645	0.0205284		miR-145-5p+3p	96	50	0.499	0.501	0.487	0.493	0.495	0.00316228
Sup Figure 8c
A549 cells	Time (hr)	Conc. (nM)	Replicate 1	Replicate 2	Replicate 3	Replicate 4	Average	SEM		H1993 cells	Time (hr)	Conc. (nM)	Replicate 1	Replicate 2	Replicate 3	Replicate 4	Average	SEM
Control	0	----	0.216	0.213	0.211	0.211	0.21275	0.00118145		Control	0	----	0.184	0.186	0.191	0.185	0.1865	0.00155456
Control	0	----	0.211	0.211	0.21	0.212	0.211	0.000408248		Control	0	----	0.192	0.188	0.1878	0.186	0.18845	0.0012659
miR-30a-5p+3p	0	----	0.21	0.212	0.21	0.213	0.21125	0.00075		miR-30a-5p+3p	0	----	0.189	0.185	0.184	0.179	0.18425	0.00205649
miR-145-5p+3p	0	----	0.215	0.214	0.207	0.21	0.2115	0.00184842		miR-145-5p+3p	0	----	0.183	0.182	0.187	0.18	0.183	0.00147196
30a-5p+3p + 145-5p+3p	0	----	0.216	0.211	0.206	0.211	0.211	0.00204124		30a-5p+3p + 145-5p+3p	0	----	0.188	0.179	0.179	0.178	0.181	0.00234521
miR-30a-5p+3p	0	----	0.212	0.212	0.206	0.208	0.2095	0.0015		miR-30a-5p+3p	0	----	0.184	0.186	0.181	0.183	0.1835	0.00104083
miR-145-5p+3p	0	----	0.211	0.211	0.207	0.209	0.2095	0.000957427		miR-145-5p+3p	0	----	0.18	0.18	0.183	0.179	0.1805	0.000866025
30a-5p+3p + 145-5p+3p	0	----	0.213	0.216	0.211	0.217	0.21425	0.00137689		30a-5p+3p + 145-5p+3p	0	----	0.187	0.175	0.177	0.182	0.18025	0.00268871
Control	24	25	0.488	0.482	0.489	0.482	0.48525	0.00188746		Control	24	25	0.374	0.371	0.369	0.369	0.37075	0.00118145
Control	24	50	0.48	0.482	0.479	0.468	0.47725	0.00314576		Control	24	50	0.359	0.366	0.371	0.359	0.36375	0.00292617
miR-30a-5p+3p	24	25	0.423	0.418	0.414	0.417	0.418	0.00187083		miR-30a-5p+3p	24	25	0.324	0.326	0.321	0.319	0.3225	0.00155456
miR-145-5p+3p	24	25	0.403	0.402	0.417	0.411	0.40825	0.00354436		miR-145-5p+3p	24	25	0.301	0.309	0.302	0.307	0.30475	0.00193111
30a-5p+3p + 145-5p+3p	24	25	0.325	0.331	0.327	0.332	0.32875	0.00165202		30a-5p+3p + 145-5p+3p	24	25	0.251	0.254	0.261	0.243	0.25225	0.00372771
miR-30a-5p+3p	24	50	0.388	0.367	0.385	0.374	0.3785	0.0048734		miR-30a-5p+3p	24	50	0.291	0.293	0.287	0.294	0.29125	0.00154785
miR-145-5p+3p	24	50	0.378	0.369	0.374	0.371	0.373	0.00195789		miR-145-5p+3p	24	50	0.288	0.291	0.287	0.268	0.2835	0.00523609
30a-5p+3p + 145-5p+3p	24	50	0.259	0.262	0.257	0.253	0.25775	0.00188746		30a-5p+3p + 145-5p+3p	24	50	0.234	0.224	0.237	0.228	0.23075	0.00292617
Control	48	25	0.922	0.926	0.897	0.911	0.914	0.00649359		Control	48	25	0.675	0.672	0.661	0.668	0.669	0.00302765
Control	48	50	0.92	0.883	0.879	0.912	0.8985	0.0102673		Control	48	50	0.656	0.654	0.67	0.662	0.6605	0.00359398
miR-30a-5p+3p	48	25	0.681	0.683	0.679	0.691	0.6835	0.00262996		miR-30a-5p+3p	48	25	0.544	0.544	0.553	0.538	0.54475	0.00309233
miR-145-5p+3p	48	25	0.631	0.625	0.621	0.634	0.62775	0.00292617		miR-145-5p+3p	48	25	0.507	0.509	0.499	0.512	0.50675	0.00278014
30a-5p+3p + 145-5p+3p	48	25	0.443	0.452	0.464	0.449	0.452	0.00441588		30a-5p+3p + 145-5p+3p	48	25	0.388	0.378	0.369	0.371	0.3765	0.00429146
miR-30a-5p+3p	48	50	0.562	0.559	0.564	0.571	0.564	0.00254951		miR-30a-5p+3p	48	50	0.467	0.462	0.461	0.442	0.458	0.00549242
miR-145-5p+3p	48	50	0.534	0.528	0.53	0.529	0.53025	0.00131498		miR-145-5p+3p	48	50	0.405	0.401	0.405	0.402	0.40325	0.00103078
30a-5p+3p + 145-5p+3p	48	50	0.333	0.341	0.329	0.337	0.335	0.00258199		30a-5p+3p + 145-5p+3p	48	50	0.304	0.299	0.311	0.305	0.30475	0.00246221
Control	72	25	1.278	1.27	1.247	1.217	1.253	0.0136809		Control	72	25	0.974	0.971	0.969	0.984	0.9745	0.00332916
Control	72	50	1.245	1.257	1.277	1.267	1.2615	0.00684957		Control	72	50	0.972	0.968	0.98	0.977	0.97425	0.00265754
miR-30a-5p+3p	72	25	1.005	1.011	1.009	0.984	1.00225	0.00620987		miR-30a-5p+3p	72	25	0.724	0.734	0.727	0.72	0.72625	0.00295452
miR-145-5p+3p	72	25	0.957	0.965	0.961	0.951	0.9585	0.00298608		miR-145-5p+3p	72	25	0.699	0.687	0.701	0.699	0.6965	0.00320156
30a-5p+3p + 145-5p+3p	72	25	0.587	0.591	0.598	0.561	0.58425	0.00807646		30a-5p+3p + 145-5p+3p	72	25	0.507	0.505	0.503	0.503	0.5045	0.000957427
miR-30a-5p+3p	72	50	0.749	0.758	0.767	0.772	0.7615	0.00507445		miR-30a-5p+3p	72	50	0.601	0.602	0.598	0.574	0.59375	0.00663796
miR-145-5p+3p	72	50	0.711	0.702	0.705	0.688	0.7015	0.0048734		miR-145-5p+3p	72	50	0.567	0.561	0.558	0.549	0.55875	0.00375
30a-5p+3p + 145-5p+3p	72	50	0.431	0.437	0.446	0.438	0.438	0.00308221		30a-5p+3p + 145-5p+3p	72	50	0.399	0.387	0.364	0.391	0.38525	0.00750972
Control	96	25	1.672	1.668	1.605	1.614	1.63975	0.0175802		Control	96	25	1.397	1.39	1.397	1.37	1.3885	0.00638357
Control	96	50	1.654	1.668	1.664	1.688	1.6685	0.00713559		Control	96	50	1.381	1.388	1.369	1.38	1.3795	0.00392641
miR-30a-5p+3p	96	25	1.222	1.225	1.23	1.206	1.22075	0.00518612		miR-30a-5p+3p	96	25	0.875	0.885	0.885	0.892	0.88425	0.00349702
miR-145-5p+3p	96	25	1.158	1.154	1.147	1.139	1.1495	0.00417333		miR-145-5p+3p	96	25	0.811	0.823	0.817	0.819	0.8175	0.0025
30a-5p+3p + 145-5p+3p	96	25	0.711	0.721	0.689	0.679	0.7	0.00967815		30a-5p+3p + 145-5p+3p	96	25	0.601	0.588	0.574	0.539	0.5755	0.0133573
miR-30a-5p+3p	96	50	0.872	0.894	0.877	0.863	0.8765	0.00651281		miR-30a-5p+3p	96	50	0.724	0.71	0.706	0.724	0.716	0.00469042
miR-145-5p+3p	96	50	0.869	0.884	0.891	0.897	0.88525	0.0060329		miR-145-5p+3p	96	50	0.684	0.691	0.674	0.677	0.6815	0.00379693
30a-5p+3p + 145-5p+3p	96	50	0.501	0.503	0.498	0.412	0.4785	0.0221905		30a-5p+3p + 145-5p+3p	96	50	0.401	0.415	0.422	0.437	0.41875	0.00748749
